# Supplementary material for: (Z)-1-(2-Hy­droxy­eth­yl)-4-(2-meth­oxy­benzyl­idene)-2-methyl-1H-imidazol-5(4H)-one
Source: Acta Crystallogr Sect E Struct Rep Online. 2013 Mar 28;69(Pt 4):o604–5. doi: 10.1107/S1600536813007770 (PMC3629644; doi:10.1107/S1600536813007770)
Supplement: Supplementary file 1 [file e-69-0o604-sup1.cif]

##############################################################################
#                                                                            #
# This CIF contains the data in a paper accepted for publication in          #
# Acta Crystallographica Section E. It conforms to the requirements of       #
# Notes for Authors for Acta Crystallographica Section E, and has been       #
# peer reviewed under the auspices of the IUCr Commission on Journals.       #
#                                                                            #
# Full details of the Crystallographic Information File format               #
# are given in the paper "The Crystallographic Information File (CIF):       #
# a New Standard Archive File for Crystallography" by S. R. Hall, F. H.      #
# Allen and I. D. Brown [Acta Cryst. (1991), A47, 655-685].                  #
#                                                                            #
# The current version of the core CIF dictionary is obtainable from          #
# ftp://ftp.iucr.org/pub/cif_core.dic.                                       #
#                                                                            #
# Software is freely available for graphical display of the structure(s)     #
# in this CIF. For information consult the CIF software page                 #
# http://www.iucr.org/resources/cif/software.                                #
#                                                                            #
# This file may be used for bona fide research purposes within the           #
# scientific community so long as proper attribution is given to the journal # 
# article from which it was obtained.                                        #
#                                                                            #
##############################################################################
data_global
_audit_creation_method     SHELXL-97
_journal_date_recd_electronic     2013-03-08
_journal_date_accepted     2013-03-20
_journal_name_full     'Acta Crystallographica, Section E'
_journal_year     2013
_journal_volume     69
_journal_issue      4
_journal_page_first     o604
_journal_page_last     o605
_journal_paper_category     QO
_journal_paper_doi     10.1107/S1600536813007770
_journal_coeditor_code     SJ5304
_publ_contact_author
;
Frank R. Fronczek
Department of Chemistry
Louisiana State University
Baton Rouge
LA 70803-1804
USA
;
_publ_contact_author_email     'ffroncz@lsu.edu'
_publ_contact_author_fax     '(225) 578 3458'
_publ_contact_author_phone     '(225) 578 8270'
_publ_section_title
;\
(<i>Z</i>)-1-(2-Hydroxyethyl)-4-(2-methoxybenzylidene)-2-methyl-1<i>H</i>-\
imidazol-5(4<i>H</i>)-one
;
loop_
    _publ_author_name
    _publ_author_footnote
    _publ_author_address
    'Wu, Hongyi' .
;    Department of Chemistry
     Southern University
     Baton Rouge
     LA 70813
     USA
;
    'Wang, Weihua' .
;    Department of Chemistry
     Southern University
     Baton Rouge
     LA 70813
     USA
;
    'Walker Jr, Edwin H.' .
;    Department of Chemistry
     Southern University
     Baton Rouge
     LA 70813
     USA
;
    'Fronczek, Frank R.' .
;    Department of Chemistry
     Louisiana State University
     Baton Rouge
     LA 70803-1804
     USA
;
data_I
_audit_creation_method     SHELXL-97
_chemical_name_systematic
;\
(<i>Z</i>)-1-(2-Hydroxyethyl)-4-(2-methoxybenzylidene)-2-methyl-1<i>H</i>-\
imidazol-5(4<i>H</i>)-one
;
_chemical_name_common     ?
_chemical_formula_moiety     'C14 H16 N2 O3'
_chemical_formula_sum     'C14 H16 N2 O3'
_chemical_formula_iupac     'C14 H16 N2 O3'
_chemical_formula_weight     260.29
_chemical_melting_point     ?
_symmetry_cell_setting     monoclinic
_symmetry_space_group_name_H-M     'P 21'
_symmetry_space_group_name_Hall     'P 2yb'
loop_
    _symmetry_equiv_pos_as_xyz
    'x, y, z'
    '-x, y+1/2, -z'
_cell_length_a     9.2188(5)
_cell_length_b     7.2767(4)
_cell_length_c     9.5620(5)
_cell_angle_alpha     90
_cell_angle_beta     93.625(6)
_cell_angle_gamma     90
_cell_volume     640.16(6)
_cell_formula_units_Z     2
_cell_measurement_reflns_used     6251
_cell_measurement_theta_min     3.17
_cell_measurement_theta_max     37.65
_cell_measurement_temperature     90.0(5)
_exptl_crystal_description     'needle'
_exptl_crystal_colour     'yellow'
_exptl_crystal_size_max     0.35
_exptl_crystal_size_mid     0.25
_exptl_crystal_size_min     0.17
_exptl_crystal_density_diffrn     1.350
_exptl_crystal_density_meas     ?
_exptl_crystal_density_method     'not measured'
_exptl_crystal_F_000     276
_exptl_absorpt_coefficient_mu     0.096
_exptl_absorpt_correction_type     multi-scan
_exptl_absorpt_process_details     '(SADABS; Sheldrick, 2004)'
_exptl_absorpt_correction_T_min     0.9671
_exptl_absorpt_correction_T_max     0.9838
_exptl_special_details     ?
_diffrn_ambient_temperature     90.0(5)
_diffrn_radiation_type     MoK\a
_diffrn_radiation_wavelength     0.71073
_diffrn_radiation_source     'fine-focus sealed tube'
_diffrn_radiation_monochromator     'TRIUMPH curved graphite'
_diffrn_measurement_device_type     'Bruker Kappa APEXII DUO CCD'
_diffrn_measurement_method     '\f and \w scans'
_diffrn_detector_area_resol_mean     ?
_diffrn_reflns_number     9385
_diffrn_reflns_av_R_equivalents     0.0166
_diffrn_reflns_av_sigmaI/netI     0.0243
_diffrn_reflns_theta_min     3.17
_diffrn_reflns_theta_max     37.76
_diffrn_reflns_theta_full     25.00
_diffrn_measured_fraction_theta_max     0.918
_diffrn_measured_fraction_theta_full     0.993
_diffrn_reflns_limit_h_min     -15
_diffrn_reflns_limit_h_max     13
_diffrn_reflns_limit_k_min     -8
_diffrn_reflns_limit_k_max     12
_diffrn_reflns_limit_l_min     -15
_diffrn_reflns_limit_l_max     15
_refine_special_details
;
Refinement of <i>F</i>^2^ against ALL reflections. The weighted <i>R</i>-factor
<i>wR</i> and goodness of fit <i>S</i> are based on <i>F</i>^2^, conventional
<i>R</i>-factors <i>R</i> are based on <i>F</i>, with <i>F</i> set to zero for
negative <i>F</i>^2^. The threshold expression of <i>F</i>^2^ >
\s(<i>F</i>^2^) is used only for calculating <i>R</i>-factors(gt) <i>etc</i>.
and is not relevant to the choice of reflections for refinement.
<i>R</i>-factors based on <i>F</i>^2^ are statistically about twice as large
as those based on <i>F</i>, and <i>R</i>- factors based on ALL data will be
even larger.
;
_reflns_number_total     4943
_reflns_number_gt     4720
_reflns_threshold_expression     I>2\s(I)
_refine_ls_structure_factor_coef     Fsqd
_refine_ls_matrix_type     full
_refine_ls_R_factor_all     0.0334
_refine_ls_R_factor_gt     0.0315
_refine_ls_wR_factor_gt     0.0852
_refine_ls_wR_factor_ref     0.0865
_refine_ls_goodness_of_fit_ref     1.057
_refine_ls_restrained_S_all     1.057
_refine_ls_number_reflns     4943
_refine_ls_number_parameters     177
_refine_ls_number_restraints     1
_refine_ls_hydrogen_treatment     mixed
_refine_ls_weighting_scheme     calc
_refine_ls_weighting_details
         'calc w=1/[\s^2^(Fo^2^)+(0.0603P)^2^+0.0209P] where P=(Fo^2^+2Fc^2^)/3'
_atom_sites_solution_hydrogens     geom
_atom_sites_solution_primary     direct
_atom_sites_solution_secondary     difmap
_refine_ls_shift/su_max     0.000
_refine_ls_shift/su_mean     0.000
_refine_diff_density_max     0.417
_refine_diff_density_min     -0.240
_refine_ls_extinction_method     none
_refine_ls_extinction_coef     ?
_refine_ls_abs_structure_details     'Flack (1983), 1605 Friedel pairs'
_refine_ls_abs_structure_Flack     -0.9(5)
loop_
    _atom_type_symbol
    _atom_type_description
    _atom_type_scat_dispersion_real
    _atom_type_scat_dispersion_imag
    _atom_type_scat_source
    'C' 'C' 0.0033 0.0016
                         'International Tables Vol C Tables 4.2.6.8 and 6.1.1.4'
    'H' 'H' 0.0000 0.0000
                         'International Tables Vol C Tables 4.2.6.8 and 6.1.1.4'
    'N' 'N' 0.0061 0.0033
                         'International Tables Vol C Tables 4.2.6.8 and 6.1.1.4'
    'O' 'O' 0.0106 0.0060
                         'International Tables Vol C Tables 4.2.6.8 and 6.1.1.4'
_computing_data_collection     'APEX2 (Bruker, 2006)'
_computing_cell_refinement     'SAINT (Bruker, 2006)'
_computing_data_reduction     'SAINT (Bruker, 2006)'
_computing_structure_solution     'SHELXS97 (Sheldrick, 2008)'
_computing_structure_refinement     'SHELXL97 (Sheldrick, 2008)'
_computing_molecular_graphics     'ORTEP-3 for Windows (Farrugia, 2012)'
_computing_publication_material     'SHELXL97 (Sheldrick, 2008)'
loop_
    _atom_site_type_symbol
    _atom_site_label
    _atom_site_fract_x
    _atom_site_fract_y
    _atom_site_fract_z
    _atom_site_U_iso_or_equiv
    _atom_site_adp_type
    _atom_site_calc_flag
    _atom_site_refinement_flags
    _atom_site_occupancy
    _atom_site_symmetry_multiplicity
    _atom_site_disorder_assembly
    _atom_site_disorder_group
    O O1 0.46857(7) 0.27870(9) 0.59877(7) 0.01987(12) Uani d . 1 1 . .
    O O2 0.52843(7) 0.87448(9) 0.79824(7) 0.01835(11) Uani d . 1 1 . .
    O O3 0.11188(6) 0.14749(9) 0.32174(6) 0.01679(11) Uani d . 1 1 . .
    H H3O 0.0433(16) 0.064(2) 0.3128(15) 0.025 Uiso d . 1 1 . .
    N N1 0.23432(7) 0.16329(9) 0.60614(7) 0.01255(10) Uani d . 1 1 . .
    N N2 0.12395(7) 0.39039(9) 0.72030(7) 0.01344(11) Uani d . 1 1 . .
    C C1 0.34363(8) 0.29285(10) 0.63215(8) 0.01374(12) Uani d . 1 1 . .
    C C2 0.10888(8) 0.22969(11) 0.65921(7) 0.01237(11) Uani d . 1 1 . .
    C C3 0.26991(8) 0.44057(10) 0.70824(8) 0.01307(12) Uani d . 1 1 . .
    C C4 0.25234(8) 0.00285(10) 0.51780(8) 0.01355(12) Uani d . 1 1 . .
    H H4A 0.1748 -0.0877 0.5335 0.016 Uiso calc R 1 1 . .
    H H4B 0.3473 -0.0558 0.5431 0.016 Uiso calc R 1 1 . .
    C C5 0.24500(8) 0.05885(12) 0.36415(8) 0.01478(12) Uani d . 1 1 . .
    H H5A 0.3268 0.1428 0.3481 0.018 Uiso calc R 1 1 . .
    H H5B 0.2563 -0.0519 0.3057 0.018 Uiso calc R 1 1 . .
    C C6 -0.02821(9) 0.12268(11) 0.64852(9) 0.01714(13) Uani d . 1 1 . .
    H H6A -0.1019 0.1860 0.7002 0.026 Uiso calc R 1 1 . .
    H H6B -0.0108 0.0001 0.6885 0.026 Uiso calc R 1 1 . .
    H H6C -0.0626 0.1112 0.5498 0.026 Uiso calc R 1 1 . .
    C C7 0.34421(8) 0.59176(10) 0.75311(8) 0.01367(12) Uani d . 1 1 . .
    H H7 0.4419 0.5965 0.7272 0.016 Uiso calc R 1 1 . .
    C C8 0.29964(8) 0.74799(10) 0.83426(7) 0.01242(11) Uani d . 1 1 . .
    C C9 0.16563(8) 0.75856(11) 0.89605(8) 0.01475(12) Uani d . 1 1 . .
    H H9 0.0969 0.6622 0.8807 0.018 Uiso calc R 1 1 . .
    C C10 0.13176(9) 0.90681(13) 0.97897(8) 0.01816(14) Uani d . 1 1 . .
    H H10 0.0408 0.9115 1.0203 0.022 Uiso calc R 1 1 . .
    C C11 0.23173(9) 1.04896(12) 1.00136(8) 0.01849(14) Uani d . 1 1 . .
    H H11 0.2081 1.1511 1.0575 0.022 Uiso calc R 1 1 . .
    C C12 0.36595(9) 1.04289(11) 0.94234(8) 0.01678(13) Uani d . 1 1 . .
    H H12 0.4338 1.1400 0.9584 0.020 Uiso calc R 1 1 . .
    C C13 0.39992(8) 0.89311(10) 0.85941(7) 0.01325(11) Uani d . 1 1 . .
    C C14 0.64199(10) 1.00233(13) 0.83403(11) 0.02252(16) Uani d . 1 1 . .
    H H14A 0.6138 1.1243 0.7984 0.034 Uiso calc R 1 1 . .
    H H14B 0.7312 0.9629 0.7921 0.034 Uiso calc R 1 1 . .
    H H14C 0.6590 1.0076 0.9362 0.034 Uiso calc R 1 1 . .
loop_
    _atom_site_aniso_label
    _atom_site_aniso_U_11
    _atom_site_aniso_U_22
    _atom_site_aniso_U_33
    _atom_site_aniso_U_12
    _atom_site_aniso_U_13
    _atom_site_aniso_U_23
    O1 0.0123(2) 0.0188(3) 0.0289(3) -0.0010(2) 0.0046(2) -0.0056(2)
    O2 0.0164(2) 0.0172(3) 0.0220(2) -0.0070(2) 0.00527(19) -0.0056(2)
    O3 0.0147(2) 0.0152(2) 0.0201(2) 0.00069(19) -0.00168(18) 0.0018(2)
    N1 0.0115(2) 0.0103(2) 0.0159(2) -0.00049(19) 0.00164(18) -0.0022(2)
    N2 0.0120(2) 0.0111(2) 0.0174(2) -0.00118(19) 0.00251(19) -0.0013(2)
    C1 0.0126(3) 0.0119(3) 0.0168(3) -0.0009(2) 0.0014(2) -0.0022(2)
    C2 0.0119(3) 0.0103(2) 0.0150(3) -0.0010(2) 0.0021(2) 0.0005(2)
    C3 0.0120(3) 0.0109(3) 0.0164(3) -0.0007(2) 0.0021(2) -0.0018(2)
    C4 0.0156(3) 0.0096(3) 0.0155(3) 0.0011(2) 0.0008(2) -0.0015(2)
    C5 0.0141(3) 0.0154(3) 0.0149(3) 0.0009(2) 0.0013(2) -0.0004(2)
    C6 0.0132(3) 0.0135(3) 0.0250(3) -0.0035(2) 0.0034(2) -0.0009(3)
    C7 0.0129(3) 0.0116(3) 0.0167(3) -0.0018(2) 0.0020(2) -0.0026(2)
    C8 0.0134(3) 0.0109(3) 0.0129(2) -0.0003(2) 0.0002(2) -0.0008(2)
    C9 0.0132(3) 0.0157(3) 0.0154(3) 0.0001(2) 0.0012(2) -0.0022(2)
    C10 0.0176(3) 0.0191(3) 0.0179(3) 0.0020(3) 0.0029(2) -0.0041(3)
    C11 0.0224(3) 0.0162(3) 0.0169(3) 0.0018(3) 0.0012(2) -0.0048(3)
    C12 0.0207(3) 0.0132(3) 0.0162(3) -0.0015(3) 0.0000(2) -0.0028(2)
    C13 0.0149(3) 0.0117(3) 0.0132(2) -0.0019(2) 0.0009(2) -0.0006(2)
    C14 0.0187(3) 0.0176(3) 0.0313(4) -0.0080(3) 0.0022(3) -0.0031(3)
_geom_special_details
;
All e.s.d.'s (except the e.s.d. in the dihedral angle between two l.s. planes)
are estimated using the full covariance matrix. The cell e.s.d.'s are taken
into account individually in the estimation of e.s.d.'s in distances, angles
and torsion angles; correlations between e.s.d.'s in cell parameters are only
used when they are defined by crystal symmetry. An approximate (isotropic)
treatment of cell e.s.d.'s is used for estimating e.s.d.'s involving l.s.
planes.
;
loop_
    _geom_bond_atom_site_label_1
    _geom_bond_atom_site_label_2
    _geom_bond_site_symmetry_2
    _geom_bond_distance
    _geom_bond_publ_flag
    O1 C1 . 1.2188(9) ?
    O2 C13 . 1.3608(9) ?
    O2 C14 . 1.4259(10) ?
    O3 C5 . 1.4225(10) ?
    O3 H3O . 0.879(16) ?
    N1 C2 . 1.3794(9) ?
    N1 C1 . 1.3908(10) ?
    N1 C4 . 1.4566(10) ?
    N2 C2 . 1.3105(10) ?
    N2 C3 . 1.4061(10) ?
    C1 C3 . 1.4863(10) ?
    C2 C6 . 1.4825(11) ?
    C3 C7 . 1.3515(11) ?
    C4 C5 . 1.5221(11) ?
    C4 H4A . 0.9900 ?
    C4 H4B . 0.9900 ?
    C5 H5A . 0.9900 ?
    C5 H5B . 0.9900 ?
    C6 H6A . 0.9800 ?
    C6 H6B . 0.9800 ?
    C6 H6C . 0.9800 ?
    C7 C8 . 1.4504(10) ?
    C7 H7 . 0.9500 ?
    C8 C9 . 1.4048(10) ?
    C8 C13 . 1.4141(10) ?
    C9 C10 . 1.3861(11) ?
    C9 H9 . 0.9500 ?
    C10 C11 . 1.3929(12) ?
    C10 H10 . 0.9500 ?
    C11 C12 . 1.3928(12) ?
    C11 H11 . 0.9500 ?
    C12 C13 . 1.3950(11) ?
    C12 H12 . 0.9500 ?
    C14 H14A . 0.9800 ?
    C14 H14B . 0.9800 ?
    C14 H14C . 0.9800 ?
loop_
    _geom_angle_atom_site_label_1
    _geom_angle_atom_site_label_2
    _geom_angle_atom_site_label_3
    _geom_angle_site_symmetry_1
    _geom_angle_site_symmetry_3
    _geom_angle
    _geom_angle_publ_flag
    C13 O2 C14 . . 118.54(7) ?
    C5 O3 H3O . . 108.3(10) ?
    C2 N1 C1 . . 108.16(6) ?
    C2 N1 C4 . . 128.54(6) ?
    C1 N1 C4 . . 122.62(6) ?
    C2 N2 C3 . . 105.67(6) ?
    O1 C1 N1 . . 125.59(7) ?
    O1 C1 C3 . . 131.16(7) ?
    N1 C1 C3 . . 103.25(6) ?
    N2 C2 N1 . . 114.13(6) ?
    N2 C2 C6 . . 124.42(7) ?
    N1 C2 C6 . . 121.44(7) ?
    C7 C3 N2 . . 130.83(7) ?
    C7 C3 C1 . . 120.39(7) ?
    N2 C3 C1 . . 108.78(6) ?
    N1 C4 C5 . . 110.21(6) ?
    N1 C4 H4A . . 109.6 ?
    C5 C4 H4A . . 109.6 ?
    N1 C4 H4B . . 109.6 ?
    C5 C4 H4B . . 109.6 ?
    H4A C4 H4B . . 108.1 ?
    O3 C5 C4 . . 112.42(6) ?
    O3 C5 H5A . . 109.1 ?
    C4 C5 H5A . . 109.1 ?
    O3 C5 H5B . . 109.1 ?
    C4 C5 H5B . . 109.1 ?
    H5A C5 H5B . . 107.9 ?
    C2 C6 H6A . . 109.5 ?
    C2 C6 H6B . . 109.5 ?
    H6A C6 H6B . . 109.5 ?
    C2 C6 H6C . . 109.5 ?
    H6A C6 H6C . . 109.5 ?
    H6B C6 H6C . . 109.5 ?
    C3 C7 C8 . . 130.76(7) ?
    C3 C7 H7 . . 114.6 ?
    C8 C7 H7 . . 114.6 ?
    C9 C8 C13 . . 118.06(7) ?
    C9 C8 C7 . . 123.67(7) ?
    C13 C8 C7 . . 118.17(6) ?
    C10 C9 C8 . . 121.27(7) ?
    C10 C9 H9 . . 119.4 ?
    C8 C9 H9 . . 119.4 ?
    C9 C10 C11 . . 119.67(7) ?
    C9 C10 H10 . . 120.2 ?
    C11 C10 H10 . . 120.2 ?
    C12 C11 C10 . . 120.68(7) ?
    C12 C11 H11 . . 119.7 ?
    C10 C11 H11 . . 119.7 ?
    C11 C12 C13 . . 119.49(7) ?
    C11 C12 H12 . . 120.3 ?
    C13 C12 H12 . . 120.3 ?
    O2 C13 C12 . . 123.71(7) ?
    O2 C13 C8 . . 115.47(6) ?
    C12 C13 C8 . . 120.81(7) ?
    O2 C14 H14A . . 109.5 ?
    O2 C14 H14B . . 109.5 ?
    H14A C14 H14B . . 109.5 ?
    O2 C14 H14C . . 109.5 ?
    H14A C14 H14C . . 109.5 ?
    H14B C14 H14C . . 109.5 ?
loop_
    _geom_torsion_atom_site_label_1
    _geom_torsion_atom_site_label_2
    _geom_torsion_atom_site_label_3
    _geom_torsion_atom_site_label_4
    _geom_torsion_site_symmetry_1
    _geom_torsion_site_symmetry_2
    _geom_torsion_site_symmetry_3
    _geom_torsion_site_symmetry_4
    _geom_torsion
    _geom_torsion_publ_flag
    C2 N1 C1 O1 . . . . -179.73(8) ?
    C4 N1 C1 O1 . . . . -8.46(12) ?
    C2 N1 C1 C3 . . . . 0.98(8) ?
    C4 N1 C1 C3 . . . . 172.26(6) ?
    C3 N2 C2 N1 . . . . 0.45(8) ?
    C3 N2 C2 C6 . . . . 179.24(7) ?
    C1 N1 C2 N2 . . . . -0.96(9) ?
    C4 N1 C2 N2 . . . . -171.57(7) ?
    C1 N1 C2 C6 . . . . -179.80(7) ?
    C4 N1 C2 C6 . . . . 9.60(11) ?
    C2 N2 C3 C7 . . . . -179.70(8) ?
    C2 N2 C3 C1 . . . . 0.21(8) ?
    O1 C1 C3 C7 . . . . -0.05(13) ?
    N1 C1 C3 C7 . . . . 179.18(7) ?
    O1 C1 C3 N2 . . . . -179.97(9) ?
    N1 C1 C3 N2 . . . . -0.74(8) ?
    C2 N1 C4 C5 . . . . 94.61(9) ?
    C1 N1 C4 C5 . . . . -74.77(9) ?
    N1 C4 C5 O3 . . . . -58.15(8) ?
    N2 C3 C7 C8 . . . . 3.33(14) ?
    C1 C3 C7 C8 . . . . -176.57(7) ?
    C3 C7 C8 C9 . . . . 7.28(13) ?
    C3 C7 C8 C13 . . . . -176.50(8) ?
    C13 C8 C9 C10 . . . . 0.22(11) ?
    C7 C8 C9 C10 . . . . 176.44(7) ?
    C8 C9 C10 C11 . . . . 0.31(12) ?
    C9 C10 C11 C12 . . . . -0.59(13) ?
    C10 C11 C12 C13 . . . . 0.33(12) ?
    C14 O2 C13 C12 . . . . 8.09(11) ?
    C14 O2 C13 C8 . . . . -171.68(7) ?
    C11 C12 C13 O2 . . . . -179.54(7) ?
    C11 C12 C13 C8 . . . . 0.22(11) ?
    C9 C8 C13 O2 . . . . 179.29(7) ?
    C7 C8 C13 O2 . . . . 2.86(10) ?
    C9 C8 C13 C12 . . . . -0.49(11) ?
    C7 C8 C13 C12 . . . . -176.92(7) ?
loop_
    _geom_hbond_atom_site_label_D
    _geom_hbond_atom_site_label_H
    _geom_hbond_atom_site_label_A
    _geom_hbond_site_symmetry_A
    _geom_hbond_distance_DH
    _geom_hbond_distance_HA
    _geom_hbond_distance_DA
    _geom_hbond_angle_DHA
    O3 H3O N2 2_546 0.879(16) 2.001(16) 2.8771(9) 174.2(15)
    C4 H4B O1 2_646 0.99 2.54 3.2993(10) 133
    C9 H9 N2 . 0.95 2.52 3.1729(10) 126
    C14 H14A O1 1_565 0.98 2.52 3.3475(12) 141
_iucr_refine_instructions_details
;
TITL Walker6 in P2(1)
CELL 0.71073   9.2188   7.2767   9.5620  90.000  93.625  90.000
ZERR    2.00   0.0005   0.0004   0.0005   0.000   0.006   0.000
LATT -1
SYMM -X, 0.5+Y, -Z
SFAC C  H  N  O
UNIT 28  32  4  6
L.S. 12
ACTA 50
CONF
EQIV $1 -X, Y-1/2, 1-Z
HTAB O3 N2_$1
BOND  $H
OMIT 2 0 2
FMAP 2
PLAN -10
SIZE 0.17 0.25 0.35
TEMP -183
WGHT    0.060300    0.020900
FVAR       0.41522
MOLE 1
O1    4    0.468574    0.278698    0.598771    11.00000    0.01228    0.01885 =
         0.02890   -0.00558    0.00459   -0.00097
O2    4    0.528433    0.874478    0.798236    11.00000    0.01641    0.01718 =
         0.02197   -0.00565    0.00527   -0.00702
O3    4    0.111879    0.147488    0.321742    11.00000    0.01467    0.01521 =
         0.02014    0.00184   -0.00168    0.00069
H3O   2    0.043333    0.063520    0.312845    11.00000   -1.50000
N1    3    0.234322    0.163293    0.606138    11.00000    0.01150    0.01031 =
         0.01594   -0.00224    0.00164   -0.00049
N2    3    0.123946    0.390386    0.720304    11.00000    0.01203    0.01111 =
         0.01737   -0.00128    0.00251   -0.00118
C1    1    0.343634    0.292845    0.632146    11.00000    0.01256    0.01187 =
         0.01683   -0.00224    0.00143   -0.00085
C2    1    0.108877    0.229695    0.659212    11.00000    0.01189    0.01034 =
         0.01503    0.00047    0.00210   -0.00104
C3    1    0.269913    0.440566    0.708235    11.00000    0.01202    0.01094 =
         0.01638   -0.00177    0.00208   -0.00065
C4    1    0.252337    0.002851    0.517804    11.00000    0.01556    0.00960 =
         0.01549   -0.00147    0.00083    0.00114
AFIX  23
H4A   2    0.174848   -0.087665    0.533468    11.00000   -1.20000
H4B   2    0.347279   -0.055840    0.543071    11.00000   -1.20000
AFIX   0
C5    1    0.245000    0.058851    0.364145    11.00000    0.01410    0.01536 =
         0.01492   -0.00037    0.00128    0.00095
AFIX  23
H5A   2    0.326773    0.142836    0.348055    11.00000   -1.20000
H5B   2    0.256267   -0.051884    0.305666    11.00000   -1.20000
AFIX   0
C6    1   -0.028212    0.122679    0.648524    11.00000    0.01323    0.01351 =
         0.02497   -0.00085    0.00336   -0.00354
AFIX 137
H6A   2   -0.101903    0.186011    0.700192    11.00000   -1.50000
H6B   2   -0.010779    0.000054    0.688502    11.00000   -1.50000
H6C   2   -0.062579    0.111229    0.549813    11.00000   -1.50000
AFIX   0
C7    1    0.344213    0.591761    0.753107    11.00000    0.01291    0.01159 =
         0.01666   -0.00260    0.00199   -0.00176
AFIX  43
H7    2    0.441931    0.596506    0.727165    11.00000   -1.20000
AFIX   0
C8    1    0.299641    0.747987    0.834264    11.00000    0.01339    0.01094 =
         0.01287   -0.00080    0.00024   -0.00030
C9    1    0.165628    0.758557    0.896050    11.00000    0.01319    0.01567 =
         0.01541   -0.00225    0.00117    0.00009
AFIX  43
H9    2    0.096894    0.662240    0.880705    11.00000   -1.20000
AFIX   0
C10   1    0.131755    0.906815    0.978974    11.00000    0.01762    0.01914 =
         0.01794   -0.00410    0.00288    0.00202
AFIX  43
H10   2    0.040804    0.911452    1.020335    11.00000   -1.20000
AFIX   0
C11   1    0.231731    1.048965    1.001360    11.00000    0.02238    0.01617 =
         0.01690   -0.00484    0.00117    0.00177
AFIX  43
H11   2    0.208121    1.151114    1.057469    11.00000   -1.20000
AFIX   0
C12   1    0.365951    1.042893    0.942336    11.00000    0.02075    0.01322 =
         0.01623   -0.00283    0.00004   -0.00154
AFIX  43
H12   2    0.433842    1.139999    0.958422    11.00000   -1.20000
AFIX   0
C13   1    0.399923    0.893111    0.859412    11.00000    0.01486    0.01168 =
         0.01322   -0.00059    0.00093   -0.00194
C14   1    0.641995    1.002327    0.834026    11.00000    0.01871    0.01764 =
         0.03130   -0.00312    0.00217   -0.00797
AFIX 137
H14A  2    0.613846    1.124330    0.798393    11.00000   -1.50000
H14B  2    0.731186    0.962944    0.792123    11.00000   -1.50000
H14C  2    0.659000    1.007573    0.936158    11.00000   -1.50000
HKLF 4
REM  Walker6 in P2(1)
REM R1 =  0.0315 for   4720 Fo > 4sig(Fo)  and  0.0334 for all   4943 data
REM    177 parameters refined using      1 restraints
END
WGHT      0.0603      0.0209
REM Highest difference peak  0.417,  deepest hole -0.240,  1-sigma level  0.049
Q1    1   0.1202  0.3131  0.6857  11.00000  0.05    0.42
Q2    1   0.1465  0.8277  0.9397  11.00000  0.05    0.40
Q3    1   0.2319  0.7553  0.8664  11.00000  0.05    0.39
Q4    1   0.1771  0.1827  0.6343  11.00000  0.05    0.38
Q5    1   0.3861  0.9674  0.8949  11.00000  0.05    0.38
Q6    1   0.3630  0.8120  0.8533  11.00000  0.05    0.37
Q7    1   0.3157  0.6623  0.7920  11.00000  0.05    0.37
Q8    1   0.3032  1.0410  0.9725  11.00000  0.05    0.37
Q9    1   0.2991  0.5186  0.7304  11.00000  0.05    0.36
Q10   1   0.3106  0.3685  0.6728  11.00000  0.05    0.35
;
