# Supplementary material for: (Z)-1-(2-Hy­droxy­eth­yl)-4-(2-meth­oxy­benzyl­idene)-2-methyl-1H-imidazol-5(4H)-one
Source: Acta Crystallogr Sect E Struct Rep Online. 2013 Mar 28;69(Pt 4):o604–5. doi: 10.1107/S1600536813007770 (PMC3629644; doi:10.1107/S1600536813007770)
Supplement: Supplementary file 2 [file e-69-0o604-Isup2.hkl]

# 
# h,k,l, Fc-squared, Fo-squared, sigma(Fo-squared) and status flag 
# 
data_I
_shelx_title ' Walker6 in P2(1)' 
_shelx_refln_list_code          4 
_shelx_F_calc_maximum       76.06 
_exptl_crystal_F_000       276.00 
_reflns_d_resolution_high  0.5803 
 
loop_ 
 _symmetry_equiv_pos_as_xyz 
 'x, y, z' 
 '-x, y+1/2, -z' 
 
_cell_length_a     9.2188 
_cell_length_b     7.2767 
_cell_length_c     9.5620 
_cell_angle_alpha  90.000 
_cell_angle_beta   93.625 
_cell_angle_gamma  90.000 
 
_shelx_F_squared_multiplier     1.000 
 
loop_ 
 _refln_index_h 
 _refln_index_k 
 _refln_index_l 
 _refln_F_squared_calc 
 _refln_F_squared_meas 
 _refln_F_squared_sigma 
 _refln_observed_status 
   8  -7   0       30.51       28.02      1.22 o 
   9  -7   0        4.54        4.81      0.75 o 
  10  -7   0        6.66        6.26      0.87 o 
  11  -7   0       27.13       28.13      1.45 o 
  12  -7   0        2.43        2.26      0.81 o 
   5  -6   0       32.81       25.52      0.99 o 
   6  -6   0       88.10       80.10      2.03 o 
   7  -6   0       56.07       55.33      1.68 o 
   8  -6   0       52.50       48.32      1.57 o 
   9  -6   0       12.39       11.72      1.04 o 
  10  -6   0       15.49       16.99      1.16 o 
  11  -6   0       14.12       15.08      1.16 o 
  12  -6   0        7.79        6.73      0.93 o 
  13  -6   0       15.01       16.53      1.28 o 
   1  -5   0       13.38       20.18      0.81 o 
   2  -5   0      180.07      180.26      2.74 o 
   3  -5   0       50.39       52.84      0.82 o 
   4  -5   0       16.92       17.33      0.55 o 
   5  -5   0      119.77      112.64      2.49 o 
   6  -5   0       75.84       67.11      1.80 o 
   7  -5   0       30.58       30.51      1.16 o 
   8  -5   0        0.13        0.29      0.52 o 
   9  -5   0       39.28       40.14      1.45 o 
  10  -5   0        8.78        7.71      0.81 o 
  11  -5   0        3.19        1.68      0.75 o 
  12  -5   0       23.23       23.38      1.33 o 
  13  -5   0        7.61        5.97      0.93 o 
   1  -4   0      475.17      495.03      7.34 o 
   2  -4   0      351.97      390.77      4.04 o 
   3  -4   0      179.80      191.87      2.05 o 
   4  -4   0       61.78       57.18      0.86 o 
   5  -4   0       61.85       60.88      0.90 o 
   6  -4   0       98.02      100.20      3.16 o 
   7  -4   0      144.58      138.28      3.36 o 
   8  -4   0       29.77       25.52      1.10 o 
   9  -4   0       30.17       28.60      1.16 o 
  10  -4   0       84.83       82.54      2.38 o 
  11  -4   0       79.72       76.16      2.32 o 
  12  -4   0       25.20       22.39      1.33 o 
  13  -4   0       17.78       17.86      1.28 o 
  14  -4   0        3.42        2.26      0.87 o 
   1  -3   0      246.46      262.56      3.94 o 
   2  -3   0      236.33      259.77      2.70 o 
   3  -3   0      669.54      768.61      7.87 o 
   4  -3   0        9.60       10.06      0.29 o 
   5  -3   0      152.80      163.41      2.52 o 
   6  -3   0       47.13       47.79      1.39 o 
   7  -3   0      150.26      139.32      3.31 o 
   8  -3   0       25.32       24.36      1.10 o 
   9  -3   0       73.80       73.32      2.09 o 
  10  -3   0       32.20       29.99      1.33 o 
  11  -3   0        4.29        6.09      0.81 o 
  12  -3   0        8.96        8.00      0.93 o 
  13  -3   0        8.50        7.31      0.93 o 
  14  -3   0       19.09       22.27      1.45 o 
   1  -2   0      698.20      731.30     10.64 o 
   2  -2   0      859.20      933.12      9.48 o 
   3  -2   0      949.23     1051.96     10.71 o 
   4  -2   0       67.53       77.50      0.88 o 
   5  -2   0      299.33      300.57      6.93 o 
   6  -2   0      181.63      191.39      2.91 o 
   7  -2   0      148.27      155.04      3.48 o 
   8  -2   0      170.87      161.65      3.71 o 
   9  -2   0       84.68       78.07      2.15 o 
  10  -2   0       72.65       69.26      2.09 o 
  11  -2   0        0.49       -0.29      0.64 o 
  12  -2   0       19.41       18.10      1.22 o 
  13  -2   0       10.60       10.32      1.04 o 
  14  -2   0       12.51       13.28      1.16 o 
   1  -1   0     1143.93     1186.46     17.41 o 
   2  -1   0      432.74      444.79      4.58 o 
   3  -1   0      420.14      462.55      4.77 o 
   4  -1   0      238.64      285.76      4.18 o 
   5  -1   0      270.80      300.98      6.50 o 
   6  -1   0      291.53      329.51      7.02 o 
   7  -1   0      555.30      559.03     11.77 o 
   8  -1   0      586.88      575.27     12.01 o 
   9  -1   0      144.66      136.94      3.31 o 
  10  -1   0       32.23       31.50      1.22 o 
  11  -1   0       21.84       22.04      1.10 o 
  12  -1   0       51.17       53.94      1.91 o 
  13  -1   0        9.78        9.51      1.04 o 
  14  -1   0       47.95       54.70      2.03 o 
  15  -1   0       36.23       38.75      1.80 o 
   2   0   0      923.68      932.98     19.31 o 
   3   0   0       26.86       26.97      0.81 o 
   5   0   0      363.97      415.18      8.70 o 
   6   0   0        7.72        6.73      0.58 o 
   7   0   0       14.61       11.77      0.75 o 
   8   0   0      652.72      625.10     13.11 o 
   9   0   0      139.44      133.52      3.25 o 
  10   0   0      112.54      102.72      2.67 o 
  11   0   0        0.31        0.52      0.58 o 
  12   0   0        6.80        6.09      0.81 o 
  13   0   0        9.70        9.80      0.99 o 
  14   0   0       56.40       58.70      2.09 o 
  15   0   0        0.65        0.70      0.81 o 
   1   1   0     1142.96     1197.93     17.39 o 
   2   1   0      432.52      448.22      6.44 o 
   3   1   0      421.01      465.30      7.25 o 
   4   1   0      238.16      282.43      4.18 o 
   5   1   0      270.37      311.48      6.44 o 
   6   1   0      291.78      331.08      7.02 o 
   7   1   0      555.81      564.37     11.77 o 
   8   1   0      586.77      565.82     12.01 o 
   9   1   0      144.48      132.94      3.25 o 
  10   1   0       32.33       28.42      1.22 o 
  11   1   0       21.95       22.68      1.16 o 
  12   1   0       51.06       52.14      1.80 o 
  13   1   0        9.72       11.08      0.99 o 
  14   1   0       47.98       55.16      1.97 o 
  15   1   0       36.21       41.47      1.74 o 
   0   2   0      143.35      126.33      2.73 o 
   1   2   0      698.97      727.36      8.68 o 
   2   2   0      858.52      915.61      9.56 o 
   3   2   0      949.09     1030.06     15.20 o 
   4   2   0       67.60       76.70      1.28 o 
   5   2   0      299.31      296.22      6.26 o 
   6   2   0      181.36      187.47      4.18 o 
   7   2   0      148.24      146.23      3.42 o 
   8   2   0      170.69      158.64      3.65 o 
   9   2   0       84.61       77.38      2.09 o 
  10   2   0       72.77       70.13      1.97 o 
  11   2   0        0.50        0.29      0.52 o 
  12   2   0       19.43       18.27      1.10 o 
  13   2   0       10.53        9.34      0.93 o 
   1   3   0      246.24      265.88      3.23 o 
   2   3   0      236.12      257.40      2.74 o 
   3   3   0      669.45      762.36      9.14 o 
   4   3   0        9.67       10.41      0.23 o 
   5   3   0      153.07      160.38      1.76 o 
   6   3   0       47.24       47.65      0.90 o 
   7   3   0      150.14      140.61      5.86 o 
   8   3   0       25.28       23.03      0.93 o 
   9   3   0       73.77       71.34      1.91 o 
  10   3   0       32.44       33.64      1.22 o 
  11   3   0        4.29        4.18      0.64 o 
   0   4   0       40.78       36.75      0.74 o 
   1   4   0      475.21      498.65      4.65 o 
   2   4   0      352.24      388.45      3.35 o 
   3   4   0      180.01      190.25      1.87 o 
   4   4   0       61.75       57.73      0.69 o 
   5   4   0       62.07       60.46      0.80 o 
   6   4   0       98.04       99.15      1.37 o 
   7   4   0      144.61      145.57      2.93 o 
   1   5   0       13.45       18.98      0.42 o 
   2   5   0      180.30      179.57      1.81 o 
   3   5   0       50.29       51.18      0.66 o 
   4   5   0       16.95       17.16      0.43 o 
   5   5   0      119.71      110.37      1.20 o 
   6   5   0       75.89       68.20      0.82 o 
   7   5   0       30.69       32.14      0.72 o 
   8   5   0        0.12       -0.12      0.46 o 
   1   6   0        6.05        5.28      0.30 o 
   2   6   0        4.78        5.27      0.26 o 
   3   6   0       59.33       58.52      1.10 o 
   4   6   0       43.96       35.09      0.55 o 
   5   6   0       32.79       26.27      0.55 o 
   6   6   0       88.32       78.54      1.19 o 
   7   6   0       56.06       56.62      0.99 o 
   8   6   0       52.56       50.52      1.74 o 
   9   6   0       12.44       12.64      1.04 o 
  10   6   0       15.48       14.38      1.10 o 
  11   6   0       14.13       14.09      1.16 o 
  12   6   0        7.78        6.44      0.93 o 
  13   6   0       14.99       12.99      1.16 o 
   1   7   0      295.11      286.38      3.18 o 
   2   7   0       61.92       56.41      0.87 o 
   3   7   0       70.95       66.04      0.86 o 
   4   7   0       11.64       10.38      0.45 o 
   5   7   0        6.87        6.84      0.32 o 
   6   7   0       87.28       84.40      1.05 o 
   7   7   0        3.55        4.58      0.57 o 
   8   7   0       30.45       31.01      0.98 o 
   9   7   0        4.55        4.52      0.81 o 
  10   7   0        6.70        6.32      0.87 o 
  11   7   0       27.01       28.19      1.51 o 
  12   7   0        2.41        3.25      0.87 o 
   0   8   0      360.35      341.90      5.37 o 
   1   8   0        4.73        4.19      0.35 o 
   2   8   0       68.51       64.48      1.01 o 
   3   8   0       47.48       44.95      0.82 o 
   4   8   0       30.58       27.67      0.59 o 
   5   8   0       16.45       16.97      0.61 o 
   6   8   0       25.37       26.03      0.58 o 
   7   8   0       23.36       24.02      0.74 o 
   8   8   0       52.11       54.37      1.48 o 
   9   8   0        1.60        1.91      0.75 o 
  10   8   0       16.78       17.05      1.28 o 
  11   8   0       10.74        9.28      1.04 o 
   1   9   0       37.91       36.37      0.78 o 
   2   9   0       11.41        9.93      0.47 o 
   3   9   0       26.50       25.51      0.69 o 
   4   9   0        4.69        4.38      0.53 o 
   5   9   0        1.01        1.71      0.32 o 
   6   9   0       14.31       14.99      0.60 o 
   7   9   0       47.11       50.67      1.35 o 
   8   9   0      144.47      153.32      3.97 o 
   9   9   0       85.00       82.65      2.67 o 
  10   9   0       14.86       15.02      1.16 o 
   0  10   0       12.06       12.93      0.80 o 
   1  10   0       51.83       52.84      0.97 o 
   2  10   0       28.48       27.77      0.75 o 
   3  10   0       28.75       28.15      0.73 o 
   4  10   0       45.18       47.66      1.02 o 
   5  10   0        1.17        1.41      0.42 o 
   6  10   0       24.70       25.59      0.76 o 
   7  10   0        9.52        9.72      0.78 o 
   8  10   0        2.30        3.05      0.62 o 
   9  10   0        4.43        5.39      0.93 o 
   1  11   0        8.53        8.91      0.52 o 
   2  11   0        1.50        2.03      0.42 o 
   3  11   0        9.83        9.87      0.71 o 
   4  11   0        7.26        7.73      0.51 o 
   5  11   0       94.07       95.61      1.47 o 
   6  11   0       26.72       30.43      1.62 o 
   7  11   0       49.93       55.74      2.15 o 
   0  12   0       17.82       19.08      1.04 o 
   1  12   0       15.71       16.59      0.68 o 
   2  12   0       36.16       37.63      1.26 o 
   3  12   0        6.59        7.59      0.54 o 
   4  12   0       22.97       27.40      1.17 o 
 -12  -7   1        6.93        7.66      0.99 o 
 -11  -7   1       26.51       25.99      1.39 o 
 -10  -7   1       44.83       41.70      1.68 o 
  -9  -7   1       84.42       81.44      2.38 o 
  -8  -7   1       34.21       34.86      1.39 o 
   8  -7   1       33.53       35.56      1.39 o 
   9  -7   1       45.46       43.21      1.57 o 
  10  -7   1       91.12       90.89      2.61 o 
  11  -7   1        0.85        1.10      0.75 o 
  12  -7   1       14.42       15.95      1.28 o 
 -13  -6   1       15.64       15.72      1.28 o 
 -12  -6   1       29.74       31.38      1.51 o 
 -11  -6   1       89.22       87.47      2.55 o 
 -10  -6   1       89.67       83.23      2.49 o 
  -9  -6   1       30.29       31.73      1.33 o 
  -8  -6   1       17.72       19.37      1.10 o 
  -7  -6   1       19.41       17.69      0.93 o 
  -6  -6   1       22.32       22.33      0.99 o 
  -5  -6   1      174.30      160.96      3.54 o 
  -4  -6   1       30.68       29.81      0.99 o 
   5  -6   1       91.84       84.16      2.03 o 
   6  -6   1      108.40      110.90      2.73 o 
   7  -6   1      135.58      125.23      2.96 o 
   8  -6   1       68.44       65.66      1.91 o 
   9  -6   1        6.17        8.35      0.81 o 
  10  -6   1       37.74       34.92      1.51 o 
  11  -6   1       35.54       32.77      1.51 o 
  12  -6   1       37.35       39.62      1.68 o 
 -13  -5   1       51.27       54.17      2.09 o 
 -12  -5   1       15.97       15.89      1.22 o 
 -11  -5   1       29.60       30.28      1.39 o 
 -10  -5   1      100.49       93.67      2.61 o 
  -9  -5   1        9.15        7.19      0.75 o 
  -8  -5   1        1.30        1.51      0.52 o 
  -7  -5   1      161.47      140.95      3.42 o 
  -6  -5   1       34.38       30.74      1.10 o 
  -5  -5   1      126.99      133.54      1.74 o 
  -4  -5   1      169.18      175.80      2.19 o 
  -3  -5   1       80.78       77.99      0.93 o 
  -2  -5   1      395.60      395.86      4.78 o 
  -1  -5   1       20.05       19.43      0.81 o 
   1  -5   1      329.81      342.56      7.25 o 
   2  -5   1      181.90      186.68      2.49 o 
   3  -5   1       15.47       16.47      0.58 o 
   4  -5   1       78.64       84.68      2.03 o 
   5  -5   1       48.20       44.55      1.28 o 
   6  -5   1      115.13      100.58      2.49 o 
   7  -5   1      146.15      135.03      3.31 o 
   8  -5   1      174.20      160.61      3.83 o 
   9  -5   1       46.25       41.47      1.51 o 
  10  -5   1        4.77        5.34      0.75 o 
  11  -5   1       52.77       53.01      1.86 o 
  12  -5   1        4.08        3.07      0.81 o 
  13  -5   1       15.35       14.91      1.28 o 
 -14  -4   1        4.89        4.70      0.93 o 
 -13  -4   1       11.71       11.66      1.10 o 
 -12  -4   1        8.70        9.05      0.99 o 
 -11  -4   1       51.52       47.79      1.68 o 
 -10  -4   1       21.58       22.16      1.16 o 
  -9  -4   1        4.72        3.48      0.64 o 
  -8  -4   1       84.77       76.22      2.09 o 
  -7  -4   1      292.51      268.90      5.92 o 
  -6  -4   1      281.92      274.19      4.23 o 
  -5  -4   1      216.53      220.67      2.37 o 
  -4  -4   1       29.44       28.09      0.46 o 
  -3  -4   1       79.17       80.80      0.95 o 
  -2  -4   1      230.38      233.16      2.47 o 
  -1  -4   1      130.97      138.24      1.74 o 
   1  -4   1      183.50      182.94      2.87 o 
   2  -4   1      279.30      292.76      3.58 o 
   3  -4   1      258.96      267.51      3.24 o 
   4  -4   1       14.13       15.52      0.42 o 
   5  -4   1      208.89      225.94      6.47 o 
   6  -4   1       43.09       42.12      2.38 o 
   7  -4   1       91.23       81.26      2.15 o 
   8  -4   1       33.20       32.83      1.28 o 
   9  -4   1        0.78        0.87      0.58 o 
  10  -4   1       10.20       10.15      0.87 o 
  11  -4   1       47.00       47.10      1.74 o 
  12  -4   1        0.50        0.87      0.75 o 
 -14  -3   1       75.83       77.09      2.49 o 
 -13  -3   1       42.41       43.04      1.80 o 
 -12  -3   1       18.17       19.02      1.22 o 
 -11  -3   1       29.30       28.02      1.33 o 
 -10  -3   1        6.37        6.44      0.75 o 
  -9  -3   1       38.66       39.15      1.39 o 
  -8  -3   1       81.52       72.04      2.03 o 
  -7  -3   1      599.79      551.14     11.66 o 
  -6  -3   1       47.56       49.61      0.80 o 
  -5  -3   1       71.99       76.45      1.76 o 
  -4  -3   1      547.63      585.71      6.01 o 
  -3  -3   1       59.88       65.76      0.77 o 
  -2  -3   1      515.55      541.59      5.57 o 
  -1  -3   1      864.76      931.62     11.55 o 
   1  -3   1      129.00      126.91      2.01 o 
   2  -3   1      128.96      132.35      1.67 o 
   3  -3   1       80.60       98.08      1.27 o 
   4  -3   1      407.89      458.91      6.64 o 
   5  -3   1       43.93       50.87      0.94 o 
   6  -3   1       35.63       33.83      0.90 o 
   7  -3   1        6.35        6.67      0.64 o 
   8  -3   1       42.44       38.63      1.33 o 
   9  -3   1      159.95      153.88      3.77 o 
  10  -3   1       36.88       31.73      1.39 o 
  11  -3   1        1.84        3.54      0.70 o 
  12  -3   1       22.72       22.33      1.33 o 
  13  -3   1        3.66        2.20      0.81 o 
  14  -3   1        0.12        0.41      0.75 o 
 -14  -2   1       23.52       23.38      1.39 o 
 -13  -2   1        2.00        2.09      0.70 o 
 -12  -2   1       61.03       55.97      1.91 o 
 -11  -2   1       95.21       90.83      2.55 o 
 -10  -2   1       17.82       19.02      1.10 o 
  -9  -2   1      108.78      106.96      2.78 o 
  -8  -2   1       26.85       24.36      1.04 o 
  -7  -2   1      281.47      279.52      5.97 o 
  -6  -2   1        5.41        7.09      0.37 o 
  -5  -2   1       14.72       23.49      0.46 o 
  -4  -2   1      172.28      192.01      2.33 o 
  -3  -2   1      345.22      396.29      4.09 o 
  -2  -2   1      385.97      424.11      4.36 o 
  -1  -2   1       22.92       21.47      0.56 o 
   1  -2   1     2361.09     2421.15     50.58 o 
   2  -2   1      993.93     1065.62     25.64 o 
   3  -2   1       55.53       71.67      1.13 o 
   4  -2   1      214.62      241.58      3.55 o 
   5  -2   1       27.85       31.34      0.67 o 
   6  -2   1      100.58      103.20      1.68 o 
   7  -2   1      297.78      295.35      6.38 o 
   8  -2   1      311.00      304.46      6.55 o 
   9  -2   1       41.61       39.27      1.39 o 
  10  -2   1       40.25       36.19      1.45 o 
  11  -2   1        0.10        0.29      0.64 o 
  12  -2   1       23.20       24.83      1.28 o 
  13  -2   1        5.98        5.22      0.87 o 
  14  -2   1       30.93       33.82      1.62 o 
 -15  -1   1        2.86        3.25      0.87 o 
 -14  -1   1        0.61        1.51      0.81 o 
 -13  -1   1       35.33       34.92      1.57 o 
 -12  -1   1        6.64        6.50      0.81 o 
 -11  -1   1       16.52       15.95      1.10 o 
 -10  -1   1       27.05       23.49      1.16 o 
  -9  -1   1       26.50       27.55      1.16 o 
  -8  -1   1       98.11       90.66      2.32 o 
  -7  -1   1        7.29        6.26      0.58 o 
  -6  -1   1      146.13      143.68      2.30 o 
  -5  -1   1       99.71      110.78      1.42 o 
  -4  -1   1       49.61       50.46      0.70 o 
  -3  -1   1      542.64      565.73      6.75 o 
  -2  -1   1      596.05      600.45      8.78 o 
  -1  -1   1      926.89      938.37     19.72 o 
   1  -1   1     2765.03     2964.29     59.34 o 
   2  -1   1      643.68      683.04     14.21 o 
   3  -1   1      228.02      245.93      5.16 o 
   4  -1   1       49.12       53.36      1.33 o 
   5  -1   1      446.20      532.06     10.85 o 
   6  -1   1      217.49      232.10      5.60 o 
   7  -1   1       98.11      110.96      2.67 o 
   8  -1   1       42.53       42.40      1.39 o 
   9  -1   1       77.02       74.36      2.09 o 
  10  -1   1        8.10        7.71      0.75 o 
  11  -1   1       25.11       26.68      1.22 o 
  12  -1   1       13.10       13.63      1.04 o 
  13  -1   1       70.45       72.33      2.32 o 
  14  -1   1        0.82        1.28      0.75 o 
 -15   0   1        3.10        3.89      0.87 o 
 -14   0   1       95.98      108.12      3.07 o 
 -13   0   1       25.49       27.96      1.45 o 
 -12   0   1        7.60        7.25      0.87 o 
 -11   0   1        1.46        0.64      0.64 o 
 -10   0   1       10.17        8.53      0.75 o 
  -9   0   1       27.47       24.19      1.10 o 
  -8   0   1       48.67       42.92      1.39 o 
  -7   0   1       34.38       26.51      0.99 o 
  -6   0   1      300.90      343.72      7.31 o 
  -5   0   1      650.00      711.99     10.38 o 
  -4   0   1      719.12      831.48     12.06 o 
  -3   0   1       36.60       44.95      0.78 o 
  -2   0   1      100.17       85.99      1.31 o 
   1   0   1      700.15      767.32     15.83 o 
   3   0   1        5.38        5.74      0.46 o 
   4   0   1      572.48      606.77     12.53 o 
   5   0   1        3.09        2.78      0.35 o 
   6   0   1        7.01       10.32      0.75 o 
   7   0   1        2.55        1.80      0.52 o 
   8   0   1        7.85        7.54      0.70 o 
   9   0   1      115.21      117.63      2.96 o 
  10   0   1       16.40       18.91      1.10 o 
  11   0   1       13.81       13.11      0.99 o 
  12   0   1       10.88       12.64      1.04 o 
  13   0   1        5.60        6.21      0.87 o 
  14   0   1        8.54        8.53      0.99 o 
  15   0   1        0.07       -0.17      0.75 o 
 -15   1   1        2.87        3.13      0.81 o 
 -14   1   1        0.62       -0.41      0.70 o 
 -13   1   1       35.22       36.37      1.51 o 
 -12   1   1        6.67        6.79      0.81 o 
 -11   1   1       16.62       15.20      1.04 o 
 -10   1   1       27.17       23.38      1.10 o 
  -9   1   1       26.35       26.28      1.04 o 
  -8   1   1       98.01       89.61      2.32 o 
  -7   1   1        7.29        6.79      0.58 o 
  -6   1   1      146.04      144.89      3.25 o 
  -5   1   1       99.69      110.67      2.49 o 
  -4   1   1       49.81       49.74      0.69 o 
  -3   1   1      542.77      574.29      6.75 o 
  -2   1   1      596.50      612.44      7.21 o 
  -1   1   1      927.27      972.41     18.59 o 
   1   1   1     2763.75     2849.62     59.34 o 
   2   1   1      644.05      700.03     24.16 o 
   3   1   1      228.25      248.61      4.79 o 
   4   1   1       49.14       51.85      2.03 o 
   5   1   1      445.52      513.60      7.59 o 
   6   1   1      217.43      230.18      3.46 o 
   7   1   1       98.23      106.96      2.61 o 
   8   1   1       42.31       39.73      1.33 o 
   9   1   1       76.97       74.19      2.03 o 
  10   1   1        8.12        8.35      0.75 o 
  11   1   1       25.15       26.62      1.22 o 
  12   1   1       13.07       13.75      1.04 o 
  13   1   1       70.24       72.45      2.26 o 
  14   1   1        0.81        1.39      0.75 o 
  15   1   1       22.06       27.26      1.51 o 
 -13   2   1        2.02        1.80      0.75 o 
 -12   2   1       61.14       61.83      1.91 o 
 -11   2   1       95.30       94.02      2.49 o 
 -10   2   1       17.75       18.50      0.99 o 
  -9   2   1      109.03      109.10      2.67 o 
  -8   2   1       26.81       21.75      0.99 o 
  -7   2   1      281.09      269.13      5.92 o 
  -6   2   1        5.43        8.22      0.38 o 
  -5   2   1       14.68       23.56      0.55 o 
  -4   2   1      172.51      186.72      2.00 o 
  -3   2   1      344.85      394.63      4.10 o 
  -2   2   1      385.48      420.99      5.30 o 
  -1   2   1       22.88       20.40      0.32 o 
   0   2   1      741.30      790.06     13.88 o 
   1   2   1     2361.01     2469.50     35.45 o 
   2   2   1      993.68     1052.00     24.85 o 
   3   2   1       55.69       67.22      1.13 o 
   4   2   1      214.21      232.85      3.53 o 
   5   2   1       27.77       31.72      1.62 o 
   6   2   1      100.52      101.07      1.64 o 
   7   2   1      298.31      294.96      7.45 o 
   8   2   1      310.96      291.23      6.44 o 
   9   2   1       41.62       36.25      1.28 o 
  10   2   1       40.18       37.35      1.33 o 
  11   2   1        0.10       -0.46      0.58 o 
  12   2   1       23.07       26.33      1.33 o 
  13   2   1        6.00        6.26      0.81 o 
 -10   3   1        6.34        6.26      0.64 o 
  -9   3   1       38.54       37.06      1.28 o 
  -8   3   1       81.41       72.85      1.86 o 
  -7   3   1      599.95      560.83     11.60 o 
  -6   3   1       47.71       49.35      0.92 o 
  -5   3   1       72.20       74.30      0.90 o 
  -4   3   1      546.77      578.14      5.38 o 
  -3   3   1       59.72       64.13      0.78 o 
  -2   3   1      515.60      541.22      5.59 o 
  -1   3   1      866.06      937.59     11.13 o 
   0   3   1      181.32      163.57      2.50 o 
   1   3   1      129.00      128.86      1.63 o 
   2   3   1      128.90      132.71      1.67 o 
   3   3   1       80.47       96.83      1.09 o 
   4   3   1      407.54      442.99      7.57 o 
   5   3   1       43.90       48.93      1.22 o 
   6   3   1       35.61       33.41      0.58 o 
   7   3   1        6.37        7.48      0.58 o 
   8   3   1       42.43       36.72      1.22 o 
   9   3   1      159.95      162.76      3.65 o 
  10   3   1       36.94       33.99      1.28 o 
  11   3   1        1.84        1.97      0.64 o 
  -6   4   1      281.81      274.57      3.43 o 
  -5   4   1      216.30      216.60      2.76 o 
  -4   4   1       29.41       27.44      0.48 o 
  -3   4   1       79.37       79.67      0.87 o 
  -2   4   1      230.17      233.81      2.05 o 
  -1   4   1      131.00      135.72      1.53 o 
   0   4   1        8.33       10.36      0.40 o 
   1   4   1      183.22      184.62      1.80 o 
   2   4   1      279.67      295.55      2.56 o 
   3   4   1      259.11      260.75      2.30 o 
   4   4   1       14.02       15.06      0.30 o 
   5   4   1      208.65      222.13      2.17 o 
   6   4   1       43.10       42.85      1.07 o 
   8   4   1       33.30       35.79      1.16 o 
  -8   5   1        1.32        1.39      0.52 o 
  -7   5   1      161.43      146.60      1.98 o 
  -6   5   1       34.26       30.71      0.52 o 
  -5   5   1      126.54      128.92      1.37 o 
  -4   5   1      169.45      171.31      1.75 o 
  -3   5   1       80.61       76.06      0.89 o 
  -2   5   1      396.23      390.73      4.41 o 
  -1   5   1       19.92       18.70      0.47 o 
   0   5   1       41.79       39.71      1.10 o 
   1   5   1      329.94      335.65      3.59 o 
   2   5   1      181.77      184.32      1.69 o 
   3   5   1       15.50       16.11      0.33 o 
   4   5   1       78.65       84.15      0.88 o 
   5   5   1       48.17       42.16      0.64 o 
   6   5   1      115.11      102.28      1.12 o 
   7   5   1      146.39      142.27      1.92 o 
   8   5   1      174.37      165.08      3.89 o 
  14   5   1       10.99        9.98      1.04 o 
 -13   6   1       15.74       15.60      1.22 o 
 -12   6   1       29.81       28.83      1.51 o 
 -11   6   1       88.92       85.44      2.61 o 
 -10   6   1       89.67       90.72      2.61 o 
  -9   6   1       30.23       31.09      1.39 o 
  -8   6   1       17.71       20.42      0.90 o 
  -7   6   1       19.52       17.35      0.87 o 
  -6   6   1       22.29       20.34      0.46 o 
  -5   6   1      174.45      156.60      1.65 o 
  -4   6   1       30.71       28.86      0.52 o 
  -3   6   1      207.47      194.87      1.80 o 
  -2   6   1      103.85       95.93      0.99 o 
  -1   6   1      115.43      110.61      2.07 o 
   0   6   1      322.17      298.92      4.88 o 
   1   6   1      353.79      331.91      3.60 o 
   2   6   1      297.41      289.31      2.83 o 
   3   6   1      192.44      182.77      1.71 o 
   4   6   1       51.48       50.23      0.89 o 
   5   6   1       92.25       82.15      0.99 o 
   6   6   1      108.42      111.50      1.39 o 
   7   6   1      135.30      117.99      1.79 o 
   8   6   1       68.49       66.47      2.03 o 
   9   6   1        6.21        7.08      0.81 o 
  10   6   1       37.60       38.05      1.51 o 
  11   6   1       35.47       36.14      1.51 o 
  12   6   1       37.45       36.95      1.68 o 
  13   6   1        1.42        2.20      0.81 o 
 -12   7   1        6.90        7.89      0.99 o 
 -11   7   1       26.47       27.55      1.45 o 
 -10   7   1       44.80       44.89      1.80 o 
  -9   7   1       84.51       85.03      2.55 o 
  -8   7   1       34.19       35.76      1.03 o 
  -7   7   1       23.74       23.96      0.62 o 
  -6   7   1       22.16       21.88      0.51 o 
  -5   7   1       24.36       22.93      0.51 o 
  -4   7   1      136.13      131.66      1.45 o 
  -3   7   1      145.43      125.88      1.40 o 
  -2   7   1       26.93       24.75      0.71 o 
  -1   7   1      458.76      437.39      4.72 o 
   0   7   1      164.22      156.07      2.15 o 
   1   7   1      289.65      275.20      3.07 o 
   2   7   1       52.64       47.37      0.80 o 
   3   7   1       33.87       30.77      0.56 o 
   4   7   1       69.37       66.32      0.87 o 
   5   7   1       74.30       75.51      1.04 o 
   6   7   1       21.71       23.60      0.59 o 
   7   7   1       28.37       30.53      0.75 o 
   8   7   1       33.66       34.98      1.45 o 
   9   7   1       45.46       43.79      1.74 o 
  10   7   1       91.12       91.47      2.73 o 
  11   7   1        0.83        1.33      0.75 o 
  12   7   1       14.37       14.21      1.22 o 
 -11   8   1        0.12        0.87      0.75 o 
 -10   8   1       11.04       12.06      1.10 o 
  -9   8   1       33.07       35.09      1.62 o 
  -8   8   1       40.01       40.42      1.83 o 
  -7   8   1       19.38       19.61      0.64 o 
  -6   8   1       40.79       41.23      0.72 o 
  -5   8   1        4.43        4.05      0.32 o 
  -4   8   1        1.36        1.60      0.27 o 
  -3   8   1        2.76        2.45      0.33 o 
  -2   8   1       45.71       40.69      0.75 o 
  -1   8   1       23.47       21.32      0.58 o 
   0   8   1        1.75        1.40      0.30 o 
   1   8   1       24.32       23.24      0.72 o 
   2   8   1       16.93       16.38      0.52 o 
   3   8   1        1.88        2.58      0.33 o 
   4   8   1      125.84      120.60      1.40 o 
   5   8   1       28.12       24.86      0.62 o 
   6   8   1        1.86        2.10      0.33 o 
   7   8   1       17.97       20.00      0.69 o 
   8   8   1       11.34       12.35      1.10 o 
   9   8   1       55.40       54.23      1.97 o 
  10   8   1       10.51       11.43      1.10 o 
  11   8   1        0.78       -0.23      0.75 o 
 -10   9   1       17.23       19.26      1.33 o 
  -9   9   1       21.59       23.20      1.39 o 
  -8   9   1       11.72       12.09      0.78 o 
  -7   9   1       26.80       27.31      1.18 o 
  -6   9   1       20.63       20.04      0.60 o 
  -5   9   1       18.97       18.69      0.55 o 
  -4   9   1        0.71        0.85      0.35 o 
  -3   9   1       40.78       41.53      1.02 o 
  -2   9   1        7.66        7.39      0.43 o 
  -1   9   1        1.77        1.14      0.33 o 
   0   9   1       35.06       32.82      0.75 o 
   1   9   1        0.84        1.01      0.32 o 
   2   9   1       15.80       15.89      0.60 o 
   3   9   1        6.95        7.89      0.48 o 
   4   9   1       21.74       22.56      0.95 o 
   5   9   1       22.97       24.59      0.60 o 
   6   9   1       16.33       17.22      0.68 o 
   7   9   1       11.49       12.26      0.60 o 
   8   9   1       15.33       14.44      1.22 o 
   9   9   1       28.37       29.81      1.57 o 
  10   9   1        7.90        6.84      0.99 o 
  -8  10   1       25.36       27.32      1.11 o 
  -7  10   1       11.00       12.17      2.00 o 
  -6  10   1       16.26       17.67      1.47 o 
  -5  10   1        6.17        6.36      0.47 o 
  -4  10   1        2.67        2.64      0.40 o 
  -3  10   1       50.26       50.46      0.97 o 
  -2  10   1        7.62        7.59      0.64 o 
  -1  10   1        3.68        3.91      0.41 o 
   0  10   1        6.88        7.13      0.48 o 
   1  10   1       20.12       19.13      0.63 o 
   2  10   1       16.68       16.33      0.81 o 
   3  10   1       17.65       18.25      0.65 o 
   4  10   1       10.34       10.36      0.55 o 
   5  10   1       13.38       12.87      0.57 o 
   6  10   1       24.14       24.67      1.25 o 
   7  10   1       14.92       16.56      2.38 o 
   8  10   1        3.43        4.00      0.87 o 
  -7  11   1        3.63        5.39      0.99 o 
  -6  11   1       49.32       53.87      2.03 o 
  -5  11   1        3.85        4.47      0.48 o 
  -4  11   1       18.59       18.30      0.69 o 
  -3  11   1       15.97       17.40      0.68 o 
  -2  11   1        6.93        6.52      0.50 o 
  -1  11   1       53.65       53.64      1.04 o 
   0  11   1       12.05       11.97      0.56 o 
   1  11   1        6.42        6.88      0.57 o 
   2  11   1       42.92       42.71      1.02 o 
   3  11   1       24.77       24.33      0.73 o 
   4  11   1       18.86       18.37      0.79 o 
   5  11   1       23.42       24.59      0.88 o 
   6  11   1       11.28       11.46      0.82 o 
   7  11   1        4.05        5.51      0.99 o 
  -4  12   1       14.33       15.26      1.07 o 
  -3  12   1       15.50       16.15      0.75 o 
  -2  12   1        3.35        4.32      0.49 o 
  -1  12   1        2.37        2.50      0.44 o 
   0  12   1        0.26        0.58      0.41 o 
   1  12   1       17.71       19.25      0.95 o 
   2  12   1       14.54       14.97      0.66 o 
   3  12   1       22.11       23.78      1.01 o 
   4  12   1        8.70        9.23      0.80 o 
 -12  -7   2       45.52       45.88      1.80 o 
 -11  -7   2       10.53       10.21      0.99 o 
 -10  -7   2       43.18       43.21      1.68 o 
  -9  -7   2       18.46       17.52      1.10 o 
  -8  -7   2        5.03        4.18      0.70 o 
  -7  -7   2        7.95        9.57      0.81 o 
   9  -7   2       57.21       56.09      1.80 o 
  10  -7   2       62.25       63.34      2.09 o 
  11  -7   2        4.96        4.58      0.87 o 
  12  -7   2        1.48        0.87      0.75 o 
 -12  -6   2       20.80       19.78      1.28 o 
 -11  -6   2       56.22       53.65      1.91 o 
 -10  -6   2        2.17        2.03      0.70 o 
  -9  -6   2        4.15        3.31      0.70 o 
  -8  -6   2       42.58       41.24      1.45 o 
  -7  -6   2        0.34        0.42      0.35 o 
  -6  -6   2       52.06       52.14      1.51 o 
  -5  -6   2       14.80       11.83      0.81 o 
  -4  -6   2       16.53       16.07      0.75 o 
  -3  -6   2      179.96      181.66      3.89 o 
   5  -6   2       19.03       19.08      0.87 o 
   6  -6   2       99.69       96.23      2.38 o 
   7  -6   2       10.55       13.28      0.93 o 
   8  -6   2        3.70        2.49      0.64 o 
   9  -6   2        4.68        5.05      0.75 o 
  10  -6   2       26.21       24.07      1.28 o 
  11  -6   2       45.23       44.66      1.80 o 
  12  -6   2       39.41       38.92      1.68 o 
 -13  -5   2        1.53        0.58      0.75 o 
 -12  -5   2        1.00        1.57      0.75 o 
 -11  -5   2        0.88        0.58      0.70 o 
 -10  -5   2      101.38       98.02      2.73 o 
  -9  -5   2       18.43       17.57      1.04 o 
  -8  -5   2        8.76        6.79      0.70 o 
  -7  -5   2      126.55      118.70      2.07 o 
  -6  -5   2      465.13      433.53      6.50 o 
  -5  -5   2      169.37      157.03      2.48 o 
  -4  -5   2       67.21       68.79      1.19 o 
  -3  -5   2       99.57       91.61      1.47 o 
  -2  -5   2       12.04       13.05      0.64 o 
  -1  -5   2       65.77       66.99      1.51 o 
   0  -5   2       14.60       12.30      0.52 o 
   2  -5   2       85.61       82.19      1.86 o 
   3  -5   2      308.91      314.38      6.61 o 
   4  -5   2      101.66       94.66      2.20 o 
   5  -5   2      195.37      177.84      3.89 o 
   6  -5   2       18.26       16.30      0.93 o 
   7  -5   2       55.30       57.25      1.74 o 
   8  -5   2      163.28      149.71      3.71 o 
   9  -5   2       21.83       22.45      1.16 o 
  10  -5   2       44.19       42.98      1.62 o 
  11  -5   2      120.40      117.46      3.19 o 
  12  -5   2        9.86       10.21      1.04 o 
  13  -5   2       21.40       20.94      1.39 o 
 -14  -4   2       82.16       85.73      2.73 o 
 -13  -4   2        3.76        3.19      0.81 o 
 -12  -4   2       45.19       44.72      1.74 o 
 -11  -4   2       46.08       44.89      1.68 o 
 -10  -4   2        0.94        1.51      0.64 o 
  -9  -4   2       56.56       50.93      1.68 o 
  -8  -4   2        9.60        7.22      0.90 o 
  -7  -4   2      108.90       98.01      1.72 o 
  -6  -4   2      128.22      136.70      2.23 o 
  -5  -4   2       92.46       97.17      1.32 o 
  -4  -4   2       79.12       84.33      1.16 o 
  -3  -4   2      236.80      267.02      3.23 o 
  -2  -4   2       88.79      104.34      1.37 o 
  -1  -4   2       64.74       75.77      1.03 o 
   0  -4   2      467.12      515.88     10.44 o 
   1  -4   2      121.62      127.30      1.92 o 
   2  -4   2       44.17       39.54      0.75 o 
   3  -4   2      842.52      890.41     13.02 o 
   4  -4   2       34.40       40.21      0.84 o 
   5  -4   2       12.97       10.56      0.47 o 
   6  -4   2        8.74        6.30      0.78 o 
   7  -4   2       49.92       37.76      1.28 o 
   8  -4   2      115.96      106.84      2.73 o 
   9  -4   2        3.11        2.32      0.64 o 
  10  -4   2       53.81       50.58      1.74 o 
  11  -4   2       10.83       11.19      0.99 o 
  12  -4   2       26.41       25.75      1.39 o 
  13  -4   2       14.35       15.49      1.22 o 
 -14  -3   2       11.25       12.24      1.16 o 
 -13  -3   2       21.60       21.93      1.33 o 
 -12  -3   2       24.03       25.58      1.33 o 
 -11  -3   2       11.10       10.85      0.93 o 
 -10  -3   2       25.76       24.94      1.16 o 
  -9  -3   2        2.65        1.45      0.52 o 
  -8  -3   2       32.47       29.26      0.84 o 
  -7  -3   2      185.17      181.19      2.89 o 
  -6  -3   2      525.80      507.11      8.82 o 
  -5  -3   2      268.70      278.95      3.38 o 
  -4  -3   2      170.45      190.81      2.34 o 
  -3  -3   2      104.61      105.44      1.34 o 
  -2  -3   2      854.74      976.00     11.44 o 
  -1  -3   2      460.75      508.86      6.04 o 
   0  -3   2      383.77      412.69      8.35 o 
   1  -3   2        8.42       10.03      0.41 o 
   2  -3   2      174.30      186.77      3.89 o 
   3  -3   2      267.95      291.93      6.09 o 
   4  -3   2       25.58       30.25      0.68 o 
   5  -3   2       85.23       89.34      2.76 o 
   6  -3   2      212.06      221.35      4.73 o 
   7  -3   2       27.95       25.00      1.04 o 
   8  -3   2       22.66       22.04      1.04 o 
   9  -3   2       38.65       31.96      1.33 o 
  10  -3   2       15.07       14.15      1.04 o 
  11  -3   2       99.42       97.50      2.84 o 
  12  -3   2        8.33        7.42      0.93 o 
  13  -3   2        0.14       -0.12      0.70 o 
  14  -3   2       26.06       27.78      1.51 o 
 -14  -2   2        4.19        4.52      0.93 o 
 -13  -2   2        4.14        3.94      0.87 o 
 -12  -2   2       50.48       51.27      1.86 o 
 -11  -2   2       23.21       24.30      1.16 o 
 -10  -2   2        3.90        2.67      0.64 o 
  -9  -2   2      158.39      139.90      3.42 o 
  -8  -2   2      283.32      265.28      4.14 o 
  -7  -2   2       71.00       69.74      2.00 o 
  -6  -2   2       57.52       60.78      0.89 o 
  -5  -2   2      129.52      136.02      1.75 o 
  -4  -2   2       37.36       41.11      0.62 o 
  -3  -2   2      517.76      527.28      7.83 o 
  -2  -2   2      123.06      129.79      1.95 o 
  -1  -2   2      609.40      640.17      9.83 o 
   0  -2   2      117.70      139.36      2.93 o 
   1  -2   2       64.38       69.43      1.51 o 
   2  -2   2      202.05      225.28      4.64 o 
   3  -2   2       64.40       68.68      1.57 o 
   4  -2   2      654.20      751.83     15.31 o 
   5  -2   2       78.06       87.93      2.09 o 
   6  -2   2      201.87      226.33      4.99 o 
   7  -2   2       54.26       57.19      1.68 o 
   8  -2   2       71.76       64.04      1.86 o 
   9  -2   2      113.09      112.41      2.96 o 
  10  -2   2       19.06       18.91      1.10 o 
  11  -2   2       13.21       17.92      1.10 o 
  12  -2   2       23.49       22.04      1.33 o 
  13  -2   2       32.43       33.29      1.57 o 
  14  -2   2       15.66       18.44      1.33 o 
 -15  -1   2       19.41       17.81      1.39 o 
 -14  -1   2       60.32       63.22      2.20 o 
 -13  -1   2       12.94       11.89      1.04 o 
 -12  -1   2        1.07        1.68      0.75 o 
 -11  -1   2        7.69        7.13      0.81 o 
 -10  -1   2        3.17        2.73      0.64 o 
  -9  -1   2      195.86      185.55      4.23 o 
  -8  -1   2       13.30       15.89      0.99 o 
  -7  -1   2       53.29       47.38      1.00 o 
  -6  -1   2       36.97       39.55      0.60 o 
  -5  -1   2      120.80      127.99      1.64 o 
  -4  -1   2      276.56      288.26      4.31 o 
  -3  -1   2       54.31       58.01      0.98 o 
  -2  -1   2     1081.66     1089.93     21.61 o 
  -1  -1   2      635.18      703.25     10.15 o 
   2  -1   2      625.67      737.45     14.79 o 
   3  -1   2      453.74      505.96     10.27 o 
   4  -1   2      270.32      306.14      6.50 o 
   5  -1   2       42.27       48.78      1.33 o 
   6  -1   2      341.53      383.75      7.83 o 
   7  -1   2       34.55       36.72      1.28 o 
   8  -1   2      133.23      139.21      3.31 o 
   9  -1   2      199.68      204.52      4.70 o 
  10  -1   2        9.46        9.05      0.81 o 
  11  -1   2       39.99       39.91      1.57 o 
  12  -1   2       11.10       12.47      1.10 o 
  13  -1   2        5.41        4.81      0.87 o 
  14  -1   2        5.73        4.12      0.87 o 
 -15   0   2        0.04       -0.58      0.75 o 
 -14   0   2       19.91       22.62      1.39 o 
 -13   0   2       32.86       37.30      1.57 o 
 -12   0   2       16.11       14.50      1.10 o 
 -11   0   2       27.70       27.15      1.28 o 
 -10   0   2       67.60       69.31      1.97 o 
  -9   0   2       33.75       27.20      1.16 o 
  -8   0   2      470.47      434.56      9.28 o 
  -7   0   2        0.00        0.34      0.31 o 
  -6   0   2      152.61      172.30      2.71 o 
  -5   0   2      742.51      896.26     28.91 o 
  -4   0   2       15.49       13.00      0.43 o 
  -3   0   2      207.32      232.33      3.45 o 
  -2   0   2     1170.97     1182.42     25.64 o 
  -1   0   2        8.13        5.23      0.44 o 
   0   0   2      597.69      627.88     12.99 o 
   1   0   2       27.11       29.12      0.75 o 
   3   0   2        8.25       11.77      0.58 o 
   4   0   2      378.04      403.41      8.41 o 
   5   0   2      150.62      174.88      3.83 o 
   6   0   2        5.32        4.64      0.52 o 
   7   0   2       67.73       72.91      1.97 o 
   8   0   2      365.60      372.61      8.00 o 
   9   0   2      130.32      121.52      3.02 o 
  10   0   2        3.60        5.05      0.70 o 
  11   0   2        2.36        2.78      0.64 o 
  12   0   2        4.72        5.10      0.81 o 
  13   0   2       70.81       73.14      2.32 o 
  14   0   2       36.02       37.53      1.68 o 
 -15   1   2       19.49       21.98      1.39 o 
 -14   1   2       60.25       66.88      2.15 o 
 -13   1   2       12.85       13.17      1.10 o 
 -12   1   2        1.09        0.00      0.64 o 
 -11   1   2        7.67        7.31      0.75 o 
 -10   1   2        3.20        2.67      0.58 o 
  -9   1   2      195.85      178.36      4.18 o 
  -8   1   2       13.24       13.28      0.81 o 
  -7   1   2       53.48       45.65      1.39 o 
  -6   1   2       36.97       38.14      0.84 o 
  -5   1   2      120.69      129.01      3.27 o 
  -4   1   2      276.03      290.83      4.89 o 
  -3   1   2       54.45       58.70      0.98 o 
  -2   1   2     1080.59     1123.86     16.08 o 
  -1   1   2      634.22      691.28     10.11 o 
   1   1   2     5785.27     5800.28    118.33 o 
   2   1   2      626.44      705.55     14.79 o 
   3   1   2      453.10      486.35     10.27 o 
   4   1   2      269.68      313.27      6.50 o 
   5   1   2       42.27       48.78      1.33 o 
   6   1   2      341.28      361.19      5.47 o 
   7   1   2       34.61       38.12      0.75 o 
   8   1   2      133.32      134.86      3.25 o 
   9   1   2      199.81      199.82      4.64 o 
  10   1   2        9.57       10.85      0.93 o 
  11   1   2       39.93       42.63      1.57 o 
  12   1   2       11.13        9.45      0.93 o 
  13   1   2        5.42        5.05      0.87 o 
  14   1   2        5.73        6.21      0.93 o 
  15   1   2        4.75        7.08      0.99 o 
 -13   2   2        4.13        3.94      0.75 o 
 -12   2   2       50.33       49.94      1.74 o 
 -11   2   2       23.07       23.55      1.16 o 
 -10   2   2        3.91        4.52      0.64 o 
  -9   2   2      158.55      138.86      3.31 o 
  -8   2   2      283.08      264.20      5.80 o 
  -7   2   2       71.18       68.44      1.80 o 
  -6   2   2       57.93       59.99      1.04 o 
  -5   2   2      129.52      138.23      1.56 o 
  -4   2   2       37.31       40.11      0.46 o 
  -3   2   2      517.39      541.28      6.17 o 
  -2   2   2      122.98      128.19      1.42 o 
  -1   2   2      609.54      630.76      6.48 o 
   0   2   2      117.51      136.99      1.71 o 
   1   2   2       64.43       69.64      1.20 o 
   2   2   2      202.36      220.36      2.95 o 
   3   2   2       64.28       67.17      1.19 o 
   4   2   2      653.73      738.33     10.81 o 
   5   2   2       78.14       85.54      1.48 o 
   6   2   2      202.03      227.61      3.44 o 
   7   2   2       54.44       57.72      1.06 o 
   8   2   2       71.63       60.44      1.74 o 
   9   2   2      113.10      117.80      2.84 o 
  10   2   2       19.16       19.55      1.04 o 
  11   2   2       13.29       14.38      0.99 o 
  12   2   2       23.42       23.14      1.28 o 
  13   2   2       32.34       36.54      1.51 o 
 -10   3   2       25.79       26.57      1.10 o 
  -9   3   2        2.63        2.26      0.52 o 
  -8   3   2       32.44       29.70      1.04 o 
  -7   3   2      185.16      174.53      3.94 o 
  -6   3   2      525.73      513.69      5.31 o 
  -5   3   2      268.58      271.78      2.90 o 
  -4   3   2      170.11      187.17      1.81 o 
  -3   3   2      104.46      103.46      1.05 o 
  -2   3   2      855.29      964.82      8.09 o 
  -1   3   2      461.01      506.15      5.26 o 
   0   3   2      383.05      405.70      4.93 o 
   1   3   2        8.43        9.61      0.38 o 
   2   3   2      174.21      182.51      1.96 o 
   3   3   2      267.81      289.95      3.03 o 
   4   3   2       25.60       31.47      0.99 o 
   5   3   2       85.04       84.45      2.09 o 
   6   3   2      211.88      212.17      3.32 o 
   7   3   2       27.89       22.56      0.93 o 
   8   3   2       22.73       21.81      0.99 o 
   9   3   2       38.71       32.13      1.16 o 
  10   3   2       15.13       16.65      0.99 o 
  11   3   2       99.17      105.62      2.67 o 
  -6   4   2      128.37      139.27      1.58 o 
  -5   4   2       92.75       96.07      1.15 o 
  -4   4   2       79.24       83.58      0.91 o 
  -3   4   2      236.49      263.02      2.53 o 
  -2   4   2       88.42       99.44      1.21 o 
  -1   4   2       64.77       75.24      1.10 o 
   0   4   2      467.24      506.77      5.33 o 
   1   4   2      121.58      123.30      2.19 o 
   2   4   2       44.12       39.36      0.48 o 
   3   4   2      842.56      896.87      8.24 o 
   4   4   2       34.38       40.49      0.52 o 
   5   4   2       12.86       10.81      0.30 o 
   6   4   2        8.77        6.17      0.30 o 
  -8   5   2        8.70        8.24      0.70 o 
  -7   5   2      126.60      123.67      2.11 o 
  -6   5   2      465.59      435.98      4.62 o 
  -5   5   2      169.08      155.50      1.60 o 
  -4   5   2       67.33       67.39      0.81 o 
  -3   5   2       99.49       90.90      1.02 o 
  -2   5   2       12.00       12.36      0.34 o 
  -1   5   2       65.76       64.35      1.42 o 
   0   5   2       14.59       11.62      0.43 o 
   1   5   2       60.47       59.43      1.49 o 
   2   5   2       85.87       83.20      0.94 o 
   3   5   2      309.21      316.22      2.78 o 
   4   5   2      101.63       93.41      1.47 o 
   5   5   2      195.54      175.12      1.77 o 
   6   5   2       18.25       15.23      0.43 o 
   7   5   2       55.19       58.69      1.25 o 
   8   5   2      163.11      158.84      4.21 o 
   9   5   2       21.91       21.87      1.16 o 
  10   5   2       44.25       44.26      1.62 o 
  13   5   2       21.47       19.08      1.28 o 
  14   5   2        3.83        3.94      0.87 o 
 -13   6   2        6.08        5.63      0.93 o 
 -12   6   2       20.83       19.43      1.28 o 
 -11   6   2       56.05       54.41      1.97 o 
 -10   6   2        2.19        1.16      0.64 o 
  -9   6   2        4.17        3.94      0.70 o 
  -8   6   2       42.65       43.67      1.09 o 
  -7   6   2        0.35        0.84      0.29 o 
  -6   6   2       51.97       50.94      0.72 o 
  -5   6   2       14.84       11.76      0.35 o 
  -4   6   2       16.58       16.20      0.47 o 
  -3   6   2      179.79      178.08      1.68 o 
  -2   6   2      210.95      192.36      1.78 o 
  -1   6   2       49.32       46.87      0.81 o 
   0   6   2       38.52       36.79      0.59 o 
   1   6   2      249.69      233.96      3.26 o 
   2   6   2      542.69      533.03      4.61 o 
   3   6   2      203.00      184.12      1.88 o 
   4   6   2       58.48       56.23      0.75 o 
   5   6   2       19.08       18.04      0.48 o 
   6   6   2       99.60       93.88      1.43 o 
   7   6   2       10.58       12.65      1.23 o 
   8   6   2        3.70        4.10      0.49 o 
   9   6   2        4.68        4.35      0.75 o 
  10   6   2       26.24       23.14      1.33 o 
  11   6   2       45.23       46.75      1.80 o 
  12   6   2       39.39       39.33      1.68 o 
  13   6   2        8.01        8.47      1.04 o 
 -12   7   2       45.52       44.02      1.86 o 
 -11   7   2       10.51        8.82      0.99 o 
 -10   7   2       43.15       47.27      1.80 o 
  -9   7   2       18.45       18.10      1.16 o 
  -8   7   2        5.03        4.54      0.53 o 
  -7   7   2        7.92        9.88      0.44 o 
  -6   7   2        0.41        0.15      0.24 o 
  -5   7   2        7.47        7.13      0.33 o 
  -4   7   2      285.61      258.82      2.61 o 
  -3   7   2        9.78        8.58      0.34 o 
  -2   7   2      143.95      129.68      1.62 o 
  -1   7   2       15.61       14.38      0.55 o 
   0   7   2      236.39      223.69      2.56 o 
   1   7   2       43.32       45.08      0.77 o 
   2   7   2       49.26       47.25      0.79 o 
   3   7   2       19.43       19.34      0.47 o 
   4   7   2       45.69       46.04      0.69 o 
   5   7   2       90.59       90.44      1.23 o 
   6   7   2       16.38       14.99      0.80 o 
   7   7   2       63.24       62.74      1.40 o 
   8   7   2       23.17       24.23      0.86 o 
   9   7   2       57.27       52.09      1.86 o 
  10   7   2       62.27       65.37      2.20 o 
  11   7   2        4.96        4.64      0.87 o 
  12   7   2        1.47        2.61      0.81 o 
 -11   8   2        2.94        2.38      0.81 o 
 -10   8   2       28.83       28.07      1.51 o 
  -9   8   2       25.97       26.33      1.45 o 
  -8   8   2       73.72       76.70      1.70 o 
  -7   8   2       11.33       11.77      0.50 o 
  -6   8   2       23.97       24.21      0.57 o 
  -5   8   2       30.45       27.26      0.58 o 
  -4   8   2        5.10        5.17      0.33 o 
  -3   8   2       21.29       18.36      0.55 o 
  -2   8   2       78.18       77.87      1.14 o 
  -1   8   2       14.11       14.10      0.52 o 
   0   8   2       76.88       71.85      1.16 o 
   1   8   2       12.13       13.21      0.50 o 
   2   8   2       17.77       13.89      0.50 o 
   3   8   2       57.89       56.32      0.93 o 
   4   8   2       43.90       38.33      0.68 o 
   5   8   2        8.32        9.33      0.45 o 
   6   8   2        7.22        6.78      0.52 o 
   7   8   2       88.68       92.32      1.52 o 
   8   8   2       59.95       61.83      2.09 o 
   9   8   2       64.95       66.12      2.20 o 
  10   8   2       16.47       16.88      1.28 o 
  11   8   2       17.97       17.28      1.28 o 
 -10   9   2        0.59        1.04      0.81 o 
  -9   9   2       11.76       10.90      1.10 o 
  -8   9   2       47.99       47.10      1.37 o 
  -7   9   2       27.27       26.68      0.76 o 
  -6   9   2        0.25        0.15      0.39 o 
  -5   9   2        2.11        2.23      0.33 o 
  -4   9   2       24.40       23.66      0.67 o 
  -3   9   2        1.30        1.78      0.35 o 
  -2   9   2       16.08       17.40      0.68 o 
  -1   9   2       37.54       37.36      0.79 o 
   0   9   2       11.98       12.14      0.53 o 
   1   9   2       84.33       82.82      1.25 o 
   2   9   2        1.41        0.99      0.34 o 
   3   9   2       51.55       49.53      0.91 o 
   4   9   2       47.29       48.17      0.91 o 
   5   9   2       31.20       32.73      0.87 o 
   6   9   2       39.72       40.07      1.29 o 
   7   9   2       15.93       15.83      0.70 o 
   8   9   2        0.55        1.74      0.75 o 
   9   9   2       13.33       13.05      1.16 o 
  10   9   2       12.32       12.24      1.16 o 
  -8  10   2       20.10       22.69      1.65 o 
  -7  10   2       89.19       90.10      1.41 o 
  -6  10   2       30.41       29.97      1.56 o 
  -5  10   2       87.07       88.47      1.36 o 
  -4  10   2       56.57       56.05      1.04 o 
  -3  10   2        3.82        4.08      0.42 o 
  -2  10   2       10.29       10.73      0.53 o 
  -1  10   2       60.42       59.25      1.05 o 
   0  10   2        3.63        2.74      0.54 o 
   1  10   2       12.89       13.66      0.80 o 
   2  10   2        1.52        1.28      0.37 o 
   3  10   2        4.59        4.92      0.44 o 
   4  10   2        4.37        4.02      0.49 o 
   5  10   2        6.01        5.68      0.52 o 
   6  10   2       13.07       14.71      0.86 o 
   7  10   2       21.33       22.61      1.02 o 
   8  10   2        7.98        8.35      1.04 o 
  -7  11   2        1.64        0.55      1.94 o 
  -6  11   2        5.47        5.92      0.78 o 
  -5  11   2        6.41        8.03      0.52 o 
  -4  11   2        8.82        9.88      0.56 o 
  -3  11   2       19.16       21.20      0.70 o 
  -2  11   2       46.80       48.72      0.99 o 
  -1  11   2       25.65       25.82      0.75 o 
   0  11   2       10.28       11.14      0.57 o 
   1  11   2        0.63        0.90      0.40 o 
   2  11   2       13.05       13.55      0.61 o 
   3  11   2        1.22        1.84      0.43 o 
   4  11   2       31.42       31.79      1.04 o 
   5  11   2       10.42       11.69      0.67 o 
   6  11   2        9.11        9.07      0.90 o 
   7  11   2        9.43       12.12      1.16 o 
  -4  12   2       15.88       17.22      1.05 o 
  -3  12   2       26.41       26.78      0.95 o 
  -2  12   2        2.31        3.06      0.47 o 
  -1  12   2       15.44       15.48      0.67 o 
   0  12   2        0.63        1.11      0.43 o 
   1  12   2        4.66        6.07      0.52 o 
   2  12   2       29.17       30.20      0.89 o 
   3  12   2       15.33       16.72      1.57 o 
   4  12   2        9.12        8.40      0.78 o 
 -12  -7   3        4.22        4.58      0.87 o 
 -11  -7   3       18.73       20.36      1.28 o 
 -10  -7   3       29.68       31.32      1.45 o 
  -9  -7   3       60.64       59.39      1.97 o 
  -8  -7   3       10.46       12.12      1.04 o 
  -7  -7   3       10.43        9.34      0.81 o 
  -6  -7   3       33.03       34.11      1.28 o 
   9  -7   3       73.60       73.95      2.20 o 
  10  -7   3        8.49       10.15      0.99 o 
  11  -7   3        9.42        8.47      0.99 o 
 -12  -6   3        6.64        7.08      0.99 o 
 -11  -6   3       11.24        9.22      0.99 o 
 -10  -6   3       10.07        9.51      0.93 o 
  -9  -6   3       48.79       48.66      1.74 o 
  -8  -6   3       12.07       12.71      0.68 o 
  -7  -6   3       46.10       46.29      1.51 o 
  -6  -6   3       63.65       56.55      1.68 o 
  -5  -6   3        6.02        4.64      0.58 o 
  -4  -6   3       68.91       61.60      1.62 o 
  -3  -6   3       72.42       58.52      1.51 o 
  -2  -6   3       20.73       23.32      0.81 o 
   5  -6   3       21.06       18.56      0.87 o 
   6  -6   3       16.10       15.66      0.93 o 
   7  -6   3       19.38       17.92      1.04 o 
   8  -6   3      148.26      144.19      3.60 o 
   9  -6   3        5.12        4.70      0.75 o 
  10  -6   3      121.83      117.57      3.13 o 
  11  -6   3       26.59       24.59      1.39 o 
  12  -6   3        4.18        4.12      0.87 o 
 -13  -5   3        6.13        5.10      0.93 o 
 -12  -5   3       31.12       31.84      1.51 o 
 -11  -5   3       35.22       34.92      1.51 o 
 -10  -5   3       12.72       10.67      0.93 o 
  -9  -5   3       84.67       80.25      1.58 o 
  -8  -5   3        8.27        7.30      0.51 o 
  -7  -5   3       19.47       13.45      1.10 o 
  -6  -5   3       16.41       17.80      0.63 o 
  -5  -5   3       35.38       32.56      0.78 o 
  -4  -5   3      151.83      151.67      4.15 o 
  -3  -5   3       13.38       11.58      0.45 o 
  -2  -5   3       26.35       27.78      0.93 o 
  -1  -5   3       22.43       19.55      0.75 o 
   0  -5   3      158.44      143.61      3.13 o 
   1  -5   3      256.58      253.09      3.67 o 
   2  -5   3      217.36      211.88      4.41 o 
   3  -5   3      198.04      200.40      4.23 o 
   4  -5   3      136.53      128.42      2.90 o 
   5  -5   3      101.14      100.98      2.44 o 
   6  -5   3       98.78       86.89      2.26 o 
   7  -5   3       55.31       47.21      1.51 o 
   8  -5   3       21.20       21.81      1.10 o 
   9  -5   3        6.53        7.60      0.81 o 
  10  -5   3       26.88       26.39      1.28 o 
  11  -5   3       18.94       18.39      1.22 o 
  12  -5   3        9.10        7.25      0.99 o 
  13  -5   3       25.82       30.92      1.62 o 
 -13  -4   3       26.77       25.41      1.39 o 
 -12  -4   3        3.18        2.96      0.81 o 
 -11  -4   3       27.75       26.28      1.33 o 
 -10  -4   3       22.24       21.87      1.22 o 
  -9  -4   3       26.78       22.96      0.78 o 
  -8  -4   3       15.97       13.34      0.63 o 
  -7  -4   3      278.99      257.23      6.00 o 
  -6  -4   3       34.40       32.43      0.63 o 
  -5  -4   3      223.06      215.69      2.70 o 
  -4  -4   3       36.19       31.14      0.59 o 
  -3  -4   3       97.61      102.52      1.34 o 
  -2  -4   3       91.91      103.75      1.34 o 
  -1  -4   3      607.37      641.78      7.59 o 
   0  -4   3      130.44      141.55      2.15 o 
   1  -4   3      238.22      252.25      5.16 o 
   2  -4   3      221.54      225.86      4.70 o 
   3  -4   3      143.76      147.85      3.19 o 
   4  -4   3       58.20       55.40      1.05 o 
   5  -4   3       52.67       48.61      0.98 o 
   6  -4   3        7.46        6.54      0.52 o 
   7  -4   3        9.59        6.44      0.64 o 
   8  -4   3       10.15       10.32      0.87 o 
   9  -4   3       10.63       10.50      0.93 o 
  10  -4   3       74.61       68.27      2.15 o 
  11  -4   3        0.59       -0.12      0.70 o 
  12  -4   3       67.54       66.70      2.20 o 
  13  -4   3        6.26        5.22      0.93 o 
 -14  -3   3        3.50        2.73      0.87 o 
 -13  -3   3        6.59        6.44      0.93 o 
 -12  -3   3        5.82        6.09      0.87 o 
 -11  -3   3       20.91       21.00      1.16 o 
 -10  -3   3        5.24        4.81      0.70 o 
  -9  -3   3        7.92        7.67      0.53 o 
  -8  -3   3       15.78       15.10      0.68 o 
  -7  -3   3      392.60      374.79      5.64 o 
  -6  -3   3      718.81      697.85      9.77 o 
  -5  -3   3      230.09      229.87      2.96 o 
  -4  -3   3       74.53       69.26      1.07 o 
  -3  -3   3       14.70       20.44      0.70 o 
  -2  -3   3       48.38       48.87      2.96 o 
  -1  -3   3      322.38      351.84      5.15 o 
   0  -3   3       25.56       31.39      0.59 o 
   1  -3   3      173.23      186.13      3.89 o 
   2  -3   3      451.13      495.98     10.27 o 
   3  -3   3      189.32      193.90      4.18 o 
   4  -3   3        3.14        3.94      0.46 o 
   5  -3   3       13.59       14.04      0.81 o 
   6  -3   3       63.14       61.02      1.74 o 
   7  -3   3      135.57      128.65      3.07 o 
   8  -3   3       43.67       40.25      1.39 o 
   9  -3   3       20.42       20.30      1.10 o 
  10  -3   3        6.71        5.63      0.75 o 
  11  -3   3      102.42      102.49      2.90 o 
  12  -3   3       15.83       16.12      1.16 o 
  13  -3   3        2.76        1.97      0.81 o 
 -14  -2   3       66.11       65.31      2.20 o 
 -13  -2   3      113.29      116.24      3.31 o 
 -12  -2   3        4.51        5.57      0.81 o 
 -11  -2   3       36.73       36.95      1.51 o 
 -10  -2   3        0.01       -0.06      0.58 o 
  -9  -2   3       23.90       21.52      0.90 o 
  -8  -2   3       77.75       78.99      1.50 o 
  -7  -2   3      232.63      216.55      3.42 o 
  -6  -2   3       77.17       78.48      1.12 o 
  -5  -2   3       78.62       85.52      1.46 o 
  -4  -2   3       83.94       87.59      1.48 o 
  -3  -2   3       11.03       12.33      0.43 o 
  -2  -2   3      106.04      123.51      4.06 o 
  -1  -2   3      449.29      471.16      6.79 o 
   0  -2   3      800.21      821.73     11.77 o 
   1  -2   3      118.18      137.52      3.02 o 
   2  -2   3      702.12      791.33     15.83 o 
   3  -2   3       99.26      101.50      2.32 o 
   4  -2   3      382.37      416.92      8.82 o 
   5  -2   3       14.04       19.08      0.81 o 
   6  -2   3       86.66       92.40      2.26 o 
   7  -2   3      245.20      252.49      5.51 o 
   8  -2   3       33.57       29.99      1.22 o 
   9  -2   3       84.94       89.96      2.38 o 
  10  -2   3       32.68       31.55      1.33 o 
  11  -2   3        0.97        0.81      0.70 o 
  12  -2   3        3.91        4.18      0.87 o 
  13  -2   3        4.51        4.81      0.87 o 
  14  -2   3       23.52       25.81      1.51 o 
 -14  -1   3       16.53       19.55      1.33 o 
 -13  -1   3       56.92       55.97      2.03 o 
 -12  -1   3       13.28       14.44      1.04 o 
 -11  -1   3        7.67        7.54      0.81 o 
 -10  -1   3        2.71        2.03      0.64 o 
  -9  -1   3       62.96       53.61      1.19 o 
  -8  -1   3       55.39       56.65      1.21 o 
  -7  -1   3      460.61      445.10      6.64 o 
  -6  -1   3       23.51       23.51      0.70 o 
  -5  -1   3      148.09      159.17      2.50 o 
  -4  -1   3      740.57      863.11     12.55 o 
  -3  -1   3      249.72      264.08      3.94 o 
  -2  -1   3      311.48      320.68      4.76 o 
  -1  -1   3      599.56      624.67     19.60 o 
   0  -1   3     1216.77     1326.27     19.17 o 
   1  -1   3     3737.24     4040.45     57.79 o 
   2  -1   3      390.63      430.09      8.93 o 
   3  -1   3       30.54       33.29      0.99 o 
   4  -1   3      139.48      154.69      3.31 o 
   5  -1   3       25.55       29.64      0.99 o 
   6  -1   3       77.03       77.14      1.97 o 
   7  -1   3       11.44       10.85      0.75 o 
   8  -1   3      385.35      366.58      8.00 o 
   9  -1   3      116.65      119.37      3.02 o 
  10  -1   3       48.79       48.49      1.68 o 
  11  -1   3        0.20       -0.64      0.64 o 
  12  -1   3        8.30        7.89      0.93 o 
  13  -1   3        0.89        0.87      0.75 o 
  14  -1   3        2.78        4.12      0.87 o 
 -15   0   3        3.34        2.67      0.87 o 
 -14   0   3       36.31       38.69      1.68 o 
 -13   0   3      109.24      113.05      3.13 o 
 -12   0   3       11.71       11.37      0.99 o 
 -11   0   3       30.00       29.35      1.33 o 
 -10   0   3       15.38       18.73      1.04 o 
  -9   0   3      102.48       89.27      2.38 o 
  -8   0   3      447.87      380.43      5.78 o 
  -7   0   3       18.47       10.08      0.55 o 
  -6   0   3       42.97       40.44      1.07 o 
  -5   0   3      179.54      190.04      4.79 o 
  -4   0   3      188.87      227.09      3.45 o 
  -3   0   3      404.81      443.61      6.52 o 
  -2   0   3        6.21        6.04      0.29 o 
  -1   0   3      853.50      862.73     12.51 o 
   0   0   3     1530.53     1549.95     31.90 o 
   1   0   3     3620.57     3668.87     53.20 o 
   2   0   3      115.43      132.54      2.90 o 
   3   0   3        2.20        1.97      0.35 o 
   4   0   3      552.30      616.40     12.76 o 
   5   0   3       14.78       23.72      0.93 o 
   6   0   3       96.65       91.53      2.26 o 
   7   0   3       22.91       28.83      1.10 o 
   8   0   3       46.42       46.11      1.51 o 
   9   0   3      349.71      343.55      7.54 o 
  10   0   3       75.37       69.49      2.09 o 
  11   0   3        1.70        0.35      0.64 o 
  12   0   3       71.50       79.06      2.44 o 
  13   0   3       12.04       12.41      1.10 o 
  14   0   3        1.20        0.29      0.75 o 
 -15   1   3        1.72        0.41      0.75 o 
 -14   1   3       16.63       20.13      1.28 o 
 -13   1   3       57.12       59.22      1.97 o 
 -12   1   3       13.28       13.57      1.04 o 
 -11   1   3        7.69        8.76      0.81 o 
 -10   1   3        2.72        2.61      0.58 o 
  -9   1   3       62.98       52.61      1.62 o 
  -8   1   3       55.43       58.21      1.19 o 
  -7   1   3      460.39      438.71      6.60 o 
  -6   1   3       23.63       23.40      0.46 o 
  -5   1   3      147.94      160.20      2.50 o 
  -4   1   3      740.78      862.89     12.55 o 
  -3   1   3      250.14      263.56      3.92 o 
  -2   1   3      311.69      323.42      7.25 o 
  -1   1   3      600.44      608.63      8.94 o 
   0   1   3     1215.30     1297.78     19.72 o 
   1   1   3     3735.58     3932.40     57.75 o 
   2   1   3      390.25      432.13     10.27 o 
   3   1   3       30.76       36.72      0.99 o 
   4   1   3      139.63      140.60      3.25 o 
   5   1   3       25.58       26.33      0.93 o 
   6   1   3       77.10       79.70      2.03 o 
   7   1   3       11.39       10.65      0.52 o 
   8   1   3      385.29      376.79      8.00 o 
   9   1   3      116.70      117.63      2.96 o 
  10   1   3       48.63       46.11      1.62 o 
  11   1   3        0.21        0.12      0.64 o 
  12   1   3        8.33        7.77      0.87 o 
  13   1   3        0.92        1.16      0.70 o 
  14   1   3        2.74        2.84      0.81 o 
 -13   2   3      113.24      126.91      3.25 o 
 -12   2   3        4.47        5.10      0.75 o 
 -11   2   3       36.80       36.72      1.39 o 
 -10   2   3        0.01        0.23      0.52 o 
  -9   2   3       24.02       19.66      0.99 o 
  -8   2   3       77.78       80.80      2.03 o 
  -7   2   3      232.40      219.38      4.73 o 
  -6   2   3       77.12       79.62      1.80 o 
  -5   2   3       78.83       84.69      0.99 o 
  -4   2   3       83.91       89.21      0.90 o 
  -3   2   3       11.07       13.34      0.24 o 
  -2   2   3      106.12      121.14      1.87 o 
  -1   2   3      449.56      463.88      5.51 o 
   0   2   3      799.89      804.25     11.79 o 
   1   2   3      118.37      139.76      2.02 o 
   2   2   3      702.55      763.79     11.20 o 
   3   2   3       99.27      103.35      1.64 o 
   4   2   3      382.29      427.31      8.82 o 
   5   2   3       13.95       17.92      0.90 o 
   6   2   3       86.50       90.51      1.54 o 
   7   2   3      245.47      243.79      5.45 o 
   8   2   3       33.67       31.09      1.16 o 
   9   2   3       85.00       85.50      2.32 o 
  10   2   3       32.61       33.12      1.28 o 
  11   2   3        0.97        0.81      0.64 o 
  12   2   3        3.94        3.94      0.75 o 
  13   2   3        4.55        4.41      0.81 o 
 -10   3   3        5.29        6.21      0.64 o 
  -9   3   3        7.94        8.99      0.75 o 
  -8   3   3       15.73       14.67      0.75 o 
  -7   3   3      392.47      366.87      7.83 o 
  -6   3   3      719.50      701.77     10.99 o 
  -5   3   3      229.83      230.63      2.20 o 
  -4   3   3       74.32       68.30      0.74 o 
  -3   3   3       14.71       20.17      0.31 o 
  -2   3   3       48.39       47.36      0.50 o 
  -1   3   3      322.36      349.47      3.65 o 
   0   3   3       25.58       31.18      0.58 o 
   1   3   3      173.27      183.28      1.97 o 
   2   3   3      452.00      497.15      4.57 o 
   3   3   3      189.37      194.27      1.86 o 
   4   3   3        3.14        3.94      0.18 o 
   5   3   3       13.51       13.86      0.49 o 
   6   3   3       63.12       61.75      1.13 o 
   7   3   3      135.63      127.20      3.02 o 
   8   3   3       43.83       37.82      1.28 o 
   9   3   3       20.44       21.00      1.04 o 
  10   3   3        6.68        6.26      0.70 o 
  11   3   3      102.67      106.73      2.73 o 
  -6   4   3       34.58       35.07      0.76 o 
  -5   4   3      223.16      213.40      2.10 o 
  -4   4   3       36.43       30.11      0.46 o 
  -3   4   3       97.47       99.33      1.07 o 
  -2   4   3       91.85       99.69      1.07 o 
  -1   4   3      607.42      634.38      6.62 o 
   0   4   3      130.28      142.00      2.67 o 
   1   4   3      238.70      247.06      2.67 o 
   2   4   3      221.46      223.14      2.15 o 
   3   4   3      143.82      144.78      1.45 o 
   4   4   3       58.39       55.41      0.66 o 
   5   4   3       52.70       47.57      0.60 o 
   6   4   3        7.42        6.34      0.32 o 
  -8   5   3        8.29        7.95      0.75 o 
  -7   5   3       19.65       14.32      0.63 o 
  -6   5   3       16.43       18.32      0.68 o 
  -5   5   3       35.36       32.53      0.51 o 
  -4   5   3      151.90      148.00      1.54 o 
  -3   5   3       13.40       12.65      0.35 o 
  -2   5   3       26.25       27.00      0.72 o 
  -1   5   3       22.46       20.36      0.72 o 
   0   5   3      158.40      142.53      1.66 o 
   1   5   3      256.56      243.32      3.14 o 
   2   5   3      217.21      206.65      2.30 o 
   3   5   3      198.25      195.42      1.97 o 
   4   5   3      136.46      128.64      1.64 o 
   5   5   3      101.12      101.24      1.25 o 
   6   5   3       98.81       90.08      1.33 o 
   7   5   3       55.33       44.72      1.51 o 
   8   5   3       21.19       23.26      1.10 o 
   9   5   3        6.51        8.00      0.81 o 
  10   5   3       26.82       23.43      1.28 o 
  11   5   3       18.99       17.17      1.22 o 
  12   5   3        9.09        7.13      0.93 o 
  13   5   3       25.81       26.04      1.45 o 
 -13   6   3       15.58       16.94      1.28 o 
 -12   6   3        6.67        5.34      0.87 o 
 -11   6   3       11.23       10.79      1.04 o 
 -10   6   3       10.05       12.12      1.04 o 
  -9   6   3       48.82       52.98      1.29 o 
  -8   6   3       12.00       11.85      0.68 o 
  -7   6   3       46.05       47.01      1.42 o 
  -6   6   3       63.82       60.67      1.07 o 
  -5   6   3        6.08        5.05      0.44 o 
  -4   6   3       68.91       60.36      0.88 o 
  -3   6   3       72.16       56.16      0.85 o 
  -2   6   3       20.82       22.35      0.59 o 
  -1   6   3      105.10       92.42      1.20 o 
   0   6   3       55.49       48.44      0.88 o 
   1   6   3       52.79       52.46      0.94 o 
   2   6   3      181.19      178.68      2.89 o 
   3   6   3       29.45       26.08      0.51 o 
   4   6   3        9.32        8.09      0.35 o 
   5   6   3       20.94       20.14      0.51 o 
   6   6   3       16.05       15.62      0.56 o 
   7   6   3       19.45       17.22      0.72 o 
   8   6   3      148.31      152.00      2.62 o 
   9   6   3        5.16        4.41      0.75 o 
  10   6   3      121.83      114.21      3.13 o 
  11   6   3       26.50       27.55      1.39 o 
  12   6   3        4.18        3.25      0.81 o 
  13   6   3        7.20        6.09      0.93 o 
 -12   7   3        4.24        2.26      0.81 o 
 -11   7   3       18.62       18.56      1.22 o 
 -10   7   3       29.63       31.96      1.57 o 
  -9   7   3       60.80       63.22      2.23 o 
  -8   7   3       10.47       10.82      0.99 o 
  -7   7   3       10.40        9.70      0.45 o 
  -6   7   3       32.83       33.36      0.72 o 
  -5   7   3       87.78       80.73      1.02 o 
  -4   7   3       88.82       79.04      1.00 o 
  -3   7   3       52.55       49.64      0.73 o 
  -2   7   3       33.36       31.62      0.65 o 
  -1   7   3       23.25       23.78      0.59 o 
   0   7   3       23.19       23.00      0.56 o 
   1   7   3        5.51        5.15      0.33 o 
   2   7   3       60.57       59.93      0.91 o 
   3   7   3       47.09       42.57      0.67 o 
   4   7   3       51.25       53.12      0.93 o 
   5   7   3       30.66       31.57      0.64 o 
   6   7   3       32.50       32.43      0.76 o 
   7   7   3       34.07       32.80      1.00 o 
   8   7   3       68.86       66.01      1.48 o 
   9   7   3       73.63       70.42      2.26 o 
  10   7   3        8.48        8.53      0.99 o 
  11   7   3        9.37        9.34      0.99 o 
  12   7   3        3.99        3.60      0.87 o 
 -11   8   3        0.01       -0.41      0.70 o 
 -10   8   3       83.04       84.22      2.67 o 
  -9   8   3        8.59        8.09      0.68 o 
  -8   8   3       57.86       60.01      1.48 o 
  -7   8   3       16.40       16.61      0.59 o 
  -6   8   3       29.12       29.23      0.79 o 
  -5   8   3       19.97       20.56      0.55 o 
  -4   8   3       10.22       10.33      0.40 o 
  -3   8   3        8.84        7.50      0.40 o 
  -2   8   3      128.09      127.36      1.65 o 
  -1   8   3       91.51       85.79      1.23 o 
   0   8   3      178.33      178.67      2.16 o 
   1   8   3      210.90      195.79      2.33 o 
   2   8   3      184.33      181.45      2.19 o 
   3   8   3       30.07       29.27      0.67 o 
   4   8   3       84.07       80.41      1.16 o 
   5   8   3       28.93       30.35      0.88 o 
   6   8   3       13.83       15.72      0.66 o 
   7   8   3        3.34        3.68      0.70 o 
   8   8   3        4.17        4.83      0.75 o 
   9   8   3       96.72       97.04      2.84 o 
  10   8   3       22.73       21.64      1.39 o 
  11   8   3       15.86       16.30      1.28 o 
 -10   9   3       14.58       14.33      1.28 o 
  -9   9   3       14.93       15.11      1.68 o 
  -8   9   3        7.76        6.82      0.68 o 
  -7   9   3       48.57       49.33      0.97 o 
  -6   9   3       78.71       81.44      1.79 o 
  -5   9   3       28.40       30.11      0.66 o 
  -4   9   3       15.23       14.46      0.57 o 
  -3   9   3        7.94        7.29      0.45 o 
  -2   9   3       37.66       36.23      0.79 o 
  -1   9   3       19.89       19.72      0.71 o 
   0   9   3        1.79        2.07      0.49 o 
   1   9   3      135.69      130.29      1.73 o 
   2   9   3        5.12        4.58      0.44 o 
   3   9   3       11.79       10.86      0.51 o 
   4   9   3       54.87       55.08      1.13 o 
   5   9   3       33.57       33.73      0.88 o 
   6   9   3       16.55       17.53      0.72 o 
   7   9   3       21.45       23.38      0.94 o 
   8   9   3        5.24        3.89      0.87 o 
   9   9   3       13.94       15.08      1.22 o 
  10   9   3       24.87       28.25      1.57 o 
  -9  10   3        2.07        1.22      0.87 o 
  -8  10   3       62.64       62.06      1.62 o 
  -7  10   3       40.63       42.10      1.74 o 
  -6  10   3       73.75       75.16      1.46 o 
  -5  10   3       67.88       72.49      1.21 o 
  -4  10   3       23.38       26.29      0.75 o 
  -3  10   3        9.75        9.58      0.53 o 
  -2  10   3       37.83       36.52      0.83 o 
  -1  10   3       18.01       20.06      0.67 o 
   0  10   3       53.07       49.63      0.94 o 
   1  10   3        1.12        1.35      0.38 o 
   2  10   3       23.57       24.96      0.72 o 
   3  10   3        4.68        5.65      0.52 o 
   4  10   3        7.95        8.37      0.58 o 
   5  10   3       35.23       39.69      1.00 o 
   6  10   3       43.02       42.89      1.27 o 
   7  10   3       10.10       11.60      1.10 o 
   8  10   3       18.74       17.81      1.33 o 
  -7  11   3       15.74       15.53      3.25 o 
  -6  11   3       38.00       38.05      1.12 o 
  -5  11   3       47.22       48.54      1.18 o 
  -4  11   3        6.15        6.57      0.52 o 
  -3  11   3       27.05       28.46      0.78 o 
  -2  11   3        7.60        7.79      0.53 o 
  -1  11   3       65.50       63.46      1.15 o 
   0  11   3        9.89        9.35      0.54 o 
   1  11   3        4.74        4.60      0.47 o 
   2  11   3       12.31       12.17      0.72 o 
   3  11   3       11.37       12.16      0.67 o 
   4  11   3       14.58       15.51      0.77 o 
   5  11   3       16.05       19.01      1.33 o 
   6  11   3        2.84        3.95      1.19 o 
  -3  12   3       10.10       11.75      0.92 o 
  -2  12   3        3.10        3.65      0.49 o 
  -1  12   3       11.69       13.25      0.64 o 
   0  12   3       49.57       49.33      1.19 o 
   1  12   3       26.37       28.45      0.98 o 
   2  12   3       96.57       97.49      2.15 o 
   3  12   3       83.44       84.67      2.03 o 
 -11  -8   4        0.33        0.06      0.75 o 
 -11  -7   4       15.63       15.02      1.22 o 
 -10  -7   4       25.87       25.46      1.33 o 
  -9  -7   4       23.86       24.07      1.28 o 
  -8  -7   4       35.14       33.35      1.45 o 
  -7  -7   4        4.70        6.61      0.75 o 
  -6  -7   4        3.31        3.71      0.64 o 
  -5  -7   4       37.72       40.66      1.33 o 
   9  -7   4       43.42       45.24      1.68 o 
  10  -7   4        9.97        9.28      0.99 o 
  11  -7   4       21.15       21.58      1.39 o 
 -12  -6   4       22.55       23.49      1.39 o 
 -11  -6   4       64.92       63.63      2.15 o 
 -10  -6   4       51.74       51.33      1.86 o 
  -9  -6   4       13.97       13.83      0.76 o 
  -8  -6   4       65.70       65.36      1.39 o 
  -7  -6   4       20.15       20.42      1.10 o 
  -6  -6   4      159.38      151.27      3.60 o 
  -5  -6   4        1.56        0.99      0.46 o 
  -4  -6   4       16.81       17.05      0.93 o 
  -3  -6   4      206.15      187.99      4.06 o 
  -2  -6   4      188.42      162.70      3.60 o 
  -1  -6   4       16.73       16.59      0.81 o 
   0  -6   4       80.27       80.28      1.91 o 
   1  -6   4       69.65       68.73      1.74 o 
   2  -6   4      156.50      161.31      3.48 o 
   5  -6   4       11.77        9.51      0.81 o 
   6  -6   4        8.75        8.47      0.70 o 
   7  -6   4      119.15      114.90      2.90 o 
   8  -6   4       29.96       26.28      1.22 o 
   9  -6   4      153.50      143.79      3.71 o 
  10  -6   4        8.69        9.05      0.93 o 
  11  -6   4       35.54       38.63      1.68 o 
  12  -6   4        3.07        3.36      0.87 o 
 -13  -5   4       31.91       30.16      1.57 o 
 -12  -5   4       14.64       13.75      1.16 o 
 -11  -5   4        8.16        8.18      0.93 o 
 -10  -5   4       10.64        9.95      0.66 o 
  -9  -5   4       16.63       15.59      0.72 o 
  -8  -5   4       77.17       77.03      2.47 o 
  -7  -5   4        6.31        5.15      0.47 o 
  -6  -5   4       10.55       11.03      0.57 o 
  -5  -5   4       84.67       78.70      1.41 o 
  -4  -5   4       56.47       51.03      1.02 o 
  -3  -5   4       41.93       49.23      0.94 o 
  -2  -5   4      136.59      135.62      2.11 o 
  -1  -5   4      138.81      145.75      2.21 o 
   0  -5   4      111.52      114.62      2.03 o 
   1  -5   4      180.85      176.17      2.73 o 
   2  -5   4      587.54      585.02     11.83 o 
   3  -5   4      395.33      386.01      7.95 o 
   4  -5   4       23.33       22.56      0.87 o 
   5  -5   4       47.56       42.52      1.33 o 
   6  -5   4       46.62       53.54      1.57 o 
   7  -5   4       11.88       13.57      0.87 o 
   8  -5   4       38.49       37.53      1.39 o 
   9  -5   4       49.57       50.40      1.74 o 
  10  -5   4       58.31       56.32      1.91 o 
  11  -5   4       26.08       27.44      1.45 o 
  12  -5   4        6.40        8.64      0.99 o 
 -13  -4   4        6.36        5.74      0.93 o 
 -12  -4   4       14.52       16.47      1.22 o 
 -11  -4   4        7.08        7.42      0.93 o 
 -10  -4   4        5.53        4.54      0.53 o 
  -9  -4   4       22.81       21.92      0.80 o 
  -8  -4   4        3.37        3.25      0.43 o 
  -7  -4   4       50.79       49.03      1.07 o 
  -6  -4   4      695.46      642.29      9.70 o 
  -5  -4   4      535.24      507.98      6.18 o 
  -4  -4   4       60.73       65.13      0.99 o 
  -3  -4   4        7.95        6.98      0.39 o 
  -2  -4   4       70.52       72.56      1.21 o 
  -1  -4   4        0.39        0.87      0.35 o 
   0  -4   4      116.35      112.25      1.74 o 
   1  -4   4       56.63       60.79      1.07 o 
   2  -4   4       34.91       32.54      0.99 o 
   3  -4   4      172.46      180.91      3.83 o 
   4  -4   4      243.82      240.25      5.28 o 
   5  -4   4        7.78        7.54      0.58 o 
   6  -4   4       12.04        8.18      0.64 o 
   7  -4   4       71.09       61.08      1.80 o 
   8  -4   4       12.98       11.48      0.93 o 
   9  -4   4       13.12       13.34      0.99 o 
  10  -4   4       26.88       25.99      1.33 o 
  11  -4   4       29.58       30.05      1.45 o 
  12  -4   4       72.48       72.27      2.38 o 
  13  -4   4        7.26        5.34      0.93 o 
 -14  -3   4       14.59       12.59      1.16 o 
 -13  -3   4        6.88        6.73      0.93 o 
 -12  -3   4       20.48       18.39      1.22 o 
 -11  -3   4      130.64      129.40      3.42 o 
 -10  -3   4       42.27       37.60      2.67 o 
  -9  -3   4       32.46       33.57      0.96 o 
  -8  -3   4        1.75        1.75      0.39 o 
  -7  -3   4      143.74      127.17      2.17 o 
  -6  -3   4       12.27       12.24      0.43 o 
  -5  -3   4      180.32      173.38      4.21 o 
  -4  -3   4      130.06      131.22      2.11 o 
  -3  -3   4      155.02      167.85      2.60 o 
  -2  -3   4       58.87       55.33      1.19 o 
  -1  -3   4      340.21      357.56      5.27 o 
   0  -3   4      168.75      185.87      2.83 o 
   1  -3   4      248.44      277.02      4.12 o 
   2  -3   4      101.75      104.41      2.32 o 
   3  -3   4      164.19      174.24      3.83 o 
   4  -3   4       67.63       71.40      1.80 o 
   5  -3   4       34.48       36.95      1.22 o 
   6  -3   4       24.81       26.51      1.10 o 
   7  -3   4       67.28       55.74      1.68 o 
   8  -3   4       48.10       45.18      1.57 o 
   9  -3   4       50.09       47.91      1.68 o 
  10  -3   4       22.97       20.36      1.22 o 
  11  -3   4       16.38       13.11      1.16 o 
  12  -3   4        0.18        0.52      0.75 o 
  13  -3   4        3.00        4.18      0.87 o 
 -14  -2   4        4.41        5.10      0.93 o 
 -13  -2   4       22.34       22.97      1.39 o 
 -12  -2   4       32.47       32.48      1.45 o 
 -11  -2   4       53.21       53.07      1.80 o 
 -10  -2   4       23.96       23.56      0.82 o 
  -9  -2   4       22.25       21.50      0.76 o 
  -8  -2   4      142.75      130.68      2.26 o 
  -7  -2   4       72.64       68.37      1.33 o 
  -6  -2   4       77.99       80.45      1.44 o 
  -5  -2   4      176.46      174.31      4.21 o 
  -4  -2   4       30.41       36.46      0.78 o 
  -3  -2   4      279.34      282.49      4.58 o 
  -2  -2   4      367.69      385.48      9.83 o 
  -1  -2   4      156.43      179.71      2.73 o 
   0  -2   4     1499.19     1673.86     73.55 o 
   1  -2   4     1379.32     1493.58     21.84 o 
   2  -2   4      693.75      778.11     16.01 o 
   3  -2   4       89.94      105.33      2.44 o 
   4  -2   4      113.82      123.37      2.78 o 
   5  -2   4       73.12       75.87      1.97 o 
   6  -2   4      226.22      248.48      5.22 o 
   7  -2   4       15.84       16.30      0.99 o 
   8  -2   4       21.79       19.72      1.04 o 
   9  -2   4      108.32      102.95      2.73 o 
  10  -2   4       53.22       51.04      1.80 o 
  11  -2   4       19.98       20.42      1.16 o 
  12  -2   4        8.97        9.69      0.99 o 
  13  -2   4       21.93       23.72      1.45 o 
  14  -2   4       18.92       20.82      1.39 o 
 -14  -1   4       30.13       32.60      1.57 o 
 -13  -1   4        5.88        7.77      0.93 o 
 -12  -1   4       14.78       16.41      1.16 o 
 -11  -1   4       13.24       11.43      0.99 o 
 -10  -1   4        3.68        3.91      0.75 o 
  -9  -1   4       54.37       45.86      1.11 o 
  -8  -1   4      236.59      208.91      3.32 o 
  -7  -1   4       32.48       28.06      0.80 o 
  -6  -1   4      138.73      140.85      2.30 o 
  -5  -1   4      102.14      116.43      1.91 o 
  -4  -1   4       14.89       17.69      0.49 o 
  -3  -1   4      131.06      148.04      2.34 o 
  -2  -1   4      218.52      231.95      5.71 o 
  -1  -1   4      176.32      177.20      3.83 o 
   0  -1   4      708.79      698.11     10.36 o 
   1  -1   4       45.96       53.29      0.92 o 
   2  -1   4       21.20       21.40      0.75 o 
   3  -1   4      205.34      228.01      4.93 o 
   4  -1   4       46.18       47.79      1.33 o 
   5  -1   4       60.64       71.58      1.86 o 
   6  -1   4        9.65       11.08      0.75 o 
   7  -1   4       20.76       20.13      1.04 o 
   8  -1   4      256.08      250.69      5.68 o 
   9  -1   4       28.87       28.65      1.28 o 
  10  -1   4       32.87       32.95      1.39 o 
  11  -1   4        7.44        8.58      0.93 o 
  12  -1   4        4.88        4.06      0.87 o 
  13  -1   4       14.58       16.07      1.28 o 
  14  -1   4        3.36        4.70      0.93 o 
 -14   0   4       81.83       89.96      2.73 o 
 -13   0   4        0.01       -0.64      0.70 o 
 -12   0   4       39.26       43.73      1.68 o 
 -11   0   4        0.90        0.17      0.58 o 
 -10   0   4       15.67       17.52      1.04 o 
  -9   0   4       27.91       24.71      0.82 o 
  -8   0   4       28.82       19.07      0.72 o 
  -7   0   4       11.75       13.06      0.59 o 
  -6   0   4        0.37        1.26      0.46 o 
  -5   0   4       45.37       42.20      0.90 o 
  -4   0   4       10.95       13.11      0.47 o 
  -3   0   4      251.43      287.18      5.97 o 
  -2   0   4        1.23        2.80      0.22 o 
  -1   0   4       10.14        8.56      0.33 o 
   0   0   4      277.15      289.04      4.27 o 
   1   0   4       49.04       52.90      0.94 o 
   2   0   4      129.52      119.26      2.06 o 
   3   0   4       31.59       35.61      1.04 o 
   4   0   4       26.07       25.17      0.93 o 
   5   0   4      293.37      333.40      7.13 o 
   6   0   4       10.68       10.44      0.81 o 
   7   0   4        7.62        6.09      0.64 o 
   8   0   4        1.24        2.32      0.58 o 
   9   0   4       48.87       51.16      1.62 o 
  10   0   4       76.51       75.23      2.20 o 
  11   0   4        4.55        2.78      0.75 o 
  12   0   4        3.40        3.42      0.81 o 
  13   0   4       50.38       52.90      1.97 o 
  14   0   4        1.48        1.51      0.81 o 
 -14   1   4       30.15       31.50      1.51 o 
 -13   1   4        5.87        6.67      0.87 o 
 -12   1   4       14.71       13.63      1.04 o 
 -11   1   4       13.20       12.35      0.99 o 
 -10   1   4        3.67        3.89      0.64 o 
  -9   1   4       54.63       44.37      1.07 o 
  -8   1   4      236.46      203.55      3.65 o 
  -7   1   4       32.53       28.84      0.78 o 
  -6   1   4      138.50      139.97      3.80 o 
  -5   1   4      102.09      115.02      1.89 o 
  -4   1   4       14.96       17.12      0.51 o 
  -3   1   4      131.23      154.78      2.34 o 
  -2   1   4      218.27      231.58      6.12 o 
  -1   1   4      176.45      179.38      2.71 o 
   0   1   4      708.18      728.63     20.39 o 
   1   1   4       46.02       52.86      0.92 o 
   2   1   4       21.22       22.06      0.70 o 
   3   1   4      205.55      229.66      3.47 o 
   4   1   4       46.22       48.32      1.33 o 
   5   1   4       60.34       69.55      1.80 o 
   6   1   4        9.63        9.05      0.75 o 
   7   1   4       20.77       21.00      0.99 o 
   8   1   4      256.31      257.76      5.68 o 
   9   1   4       28.80       28.48      1.22 o 
  10   1   4       32.87       32.25      1.33 o 
  11   1   4        7.43        7.31      0.87 o 
  12   1   4        4.86        5.68      0.81 o 
  13   1   4       14.51       15.49      1.16 o 
  14   1   4        3.35        3.36      0.87 o 
 -12   2   4       32.44       35.96      1.45 o 
 -11   2   4       53.27       53.13      1.74 o 
 -10   2   4       23.95       25.23      1.10 o 
  -9   2   4       22.21       18.68      0.99 o 
  -8   2   4      142.71      132.60      3.74 o 
  -7   2   4       72.71       68.22      1.29 o 
  -6   2   4       78.01       78.46      1.13 o 
  -5   2   4      176.33      172.57      1.89 o 
  -4   2   4       30.30       35.74      0.76 o 
  -3   2   4      279.29      282.21      4.20 o 
  -2   2   4      367.88      379.56      4.54 o 
  -1   2   4      156.86      181.03      2.42 o 
   0   2   4     1499.61     1663.28     24.26 o 
   1   2   4     1379.72     1504.47     17.71 o 
   2   2   4      693.11      778.80     11.30 o 
   3   2   4       89.80      105.03      1.68 o 
   4   2   4      113.70      117.51      2.44 o 
   5   2   4       73.13       74.42      1.86 o 
   6   2   4      226.07      228.97      3.63 o 
   7   2   4       15.83       15.60      0.87 o 
   8   2   4       21.83       22.68      0.99 o 
   9   2   4      108.34       98.37      2.61 o 
  10   2   4       53.19       53.36      1.74 o 
  11   2   4       20.05       21.75      1.16 o 
  12   2   4        8.92        9.34      0.87 o 
  13   2   4       21.88       22.97      1.28 o 
  -9   3   4       32.27       35.38      1.22 o 
  -8   3   4        1.71        1.16      0.46 o 
  -7   3   4      143.96      128.87      2.11 o 
  -6   3   4       12.24       13.05      0.41 o 
  -5   3   4      179.98      172.83      1.90 o 
  -4   3   4      130.08      130.27      1.46 o 
  -3   3   4      154.84      168.00      1.80 o 
  -2   3   4       58.76       55.22      0.65 o 
  -1   3   4      340.19      356.48      3.32 o 
   0   3   4      168.96      188.04      2.01 o 
   1   3   4      248.05      276.14      2.61 o 
   2   3   4      101.64       99.55      1.02 o 
   3   3   4      164.37      174.09      1.69 o 
   4   3   4       67.61       71.55      0.80 o 
   5   3   4       34.48       35.54      0.56 o 
   6   3   4       24.81       25.29      0.70 o 
   7   3   4       67.51       56.90      1.57 o 
   8   3   4       48.15       46.34      1.45 o 
   9   3   4       50.00       49.42      1.57 o 
  10   3   4       22.99       22.16      1.10 o 
  11   3   4       16.37       16.70      1.04 o 
  -6   4   4      695.55      673.65      9.72 o 
  -5   4   4      535.35      511.20      5.25 o 
  -4   4   4       60.83       65.22      0.69 o 
  -3   4   4        7.91        7.28      0.24 o 
  -2   4   4       70.25       70.96      0.80 o 
  -1   4   4        0.38        0.91      0.16 o 
   0   4   4      116.36      109.90      1.73 o 
   1   4   4       56.55       60.93      0.92 o 
   2   4   4       34.91       32.48      0.52 o 
   3   4   4      172.43      172.97      1.73 o 
   4   4   4      243.73      244.25      2.35 o 
   5   4   4        7.76        7.50      0.29 o 
   6   4   4       12.02        8.15      0.39 o 
   7   4   4       71.16       62.01      1.74 o 
  -8   5   4       77.28       79.06      2.20 o 
  -7   5   4        6.31        4.70      0.64 o 
  -6   5   4       10.59       11.10      0.60 o 
  -5   5   4       84.69       77.58      0.91 o 
  -4   5   4       56.49       50.32      0.67 o 
  -3   5   4       41.94       46.54      0.63 o 
  -2   5   4      136.34      134.30      1.58 o 
  -1   5   4      138.33      141.40      2.40 o 
   0   5   4      111.75      113.08      1.39 o 
   1   5   4      181.32      176.85      2.87 o 
   2   5   4      587.84      568.68      7.09 o 
   3   5   4      394.74      376.95      4.04 o 
   4   5   4       23.17       21.35      0.48 o 
   5   5   4       47.74       43.13      0.98 o 
   6   5   4       46.36       50.64      1.57 o 
   7   5   4       11.77       12.82      0.87 o 
   8   5   4       38.46       36.83      1.39 o 
   9   5   4       49.63       47.16      1.68 o 
  10   5   4       58.36       55.16      1.86 o 
  11   5   4       26.04       27.96      1.39 o 
  12   5   4        6.39        6.15      0.87 o 
  13   5   4        4.62        5.22      0.87 o 
 -13   6   4       20.29       19.84      1.33 o 
 -12   6   4       22.56       20.65      1.33 o 
 -11   6   4       64.81       67.46      2.20 o 
 -10   6   4       51.62       52.38      1.86 o 
  -9   6   4       13.91       12.76      1.10 o 
  -8   6   4       65.71       65.37      2.03 o 
  -7   6   4       20.19       19.78      1.10 o 
  -6   6   4      159.74      153.16      2.56 o 
  -5   6   4        1.61        1.38      0.26 o 
  -4   6   4       16.77       16.75      0.48 o 
  -3   6   4      205.95      180.80      2.10 o 
  -2   6   4      188.28      159.64      1.88 o 
  -1   6   4       16.85       17.41      0.63 o 
   0   6   4       80.25       78.19      1.08 o 
   1   6   4       69.53       68.84      0.98 o 
   2   6   4      156.74      152.73      2.12 o 
   3   6   4       66.98       64.71      0.92 o 
   4   6   4       31.08       30.69      0.76 o 
   5   6   4       11.74       10.73      0.71 o 
   6   6   4        8.87        8.04      0.45 o 
   7   6   4      119.02      117.33      2.13 o 
   8   6   4       29.95       27.81      0.90 o 
   9   6   4      153.71      150.84      4.99 o 
  10   6   4        8.75        8.35      0.93 o 
  11   6   4       35.47       37.82      1.62 o 
  12   6   4        3.09        3.36      0.81 o 
 -12   7   4       64.72       69.78      2.38 o 
 -11   7   4       15.58       16.41      1.28 o 
 -10   7   4       25.81       26.45      1.33 o 
  -9   7   4       23.91       25.89      2.09 o 
  -8   7   4       35.09       36.50      1.09 o 
  -7   7   4        4.73        5.57      1.28 o 
  -6   7   4        3.32        3.74      0.36 o 
  -5   7   4       37.67       37.93      0.66 o 
  -4   7   4       78.85       79.10      1.00 o 
  -3   7   4        9.64        8.29      0.34 o 
  -2   7   4       10.70       12.46      0.49 o 
  -1   7   4       37.12       40.66      0.92 o 
   0   7   4      142.77      134.32      1.67 o 
   1   7   4        4.09        5.47      0.34 o 
   2   7   4       12.23       12.62      0.57 o 
   3   7   4       73.53       70.17      1.18 o 
   4   7   4       17.86       18.19      0.51 o 
   5   7   4       30.72       31.99      1.02 o 
   6   7   4       14.10       16.20      0.62 o 
   7   7   4       31.54       30.78      0.98 o 
   8   7   4       74.44       75.64      1.64 o 
   9   7   4       43.44       45.07      1.74 o 
  10   7   4        9.98        8.82      0.99 o 
  11   7   4       21.15       24.88      1.39 o 
  12   7   4        2.43        2.15      0.81 o 
 -11   8   4        0.32       -0.17      0.75 o 
 -10   8   4       25.39       29.18      1.51 o 
  -9   8   4        2.32        2.27      1.02 o 
  -8   8   4       72.06       75.86      1.70 o 
  -7   8   4       20.92       23.09      0.92 o 
  -6   8   4       31.18       31.07      0.77 o 
  -5   8   4        5.11        4.07      0.34 o 
  -4   8   4       58.87       55.98      0.85 o 
  -3   8   4       50.63       46.33      0.85 o 
  -2   8   4       35.11       31.77      0.71 o 
  -1   8   4       71.62       67.83      1.17 o 
   0   8   4       32.71       29.93      0.67 o 
   1   8   4       45.85       45.80      0.83 o 
   2   8   4        2.58        2.87      0.38 o 
   3   8   4       21.27       21.14      0.70 o 
   4   8   4        6.27        6.71      0.46 o 
   5   8   4       79.61       81.14      1.39 o 
   6   8   4        9.84        8.33      0.59 o 
   7   8   4       37.83       39.54      1.15 o 
   8   8   4       20.38       20.30      0.88 o 
   9   8   4       28.15       28.07      1.45 o 
  10   8   4       15.09       18.39      1.28 o 
  11   8   4        7.93        8.06      1.04 o 
 -10   9   4        0.49        0.17      0.75 o 
  -9   9   4       52.73       54.50      1.48 o 
  -8   9   4        5.43        5.51      0.68 o 
  -7   9   4       33.12       31.64      1.11 o 
  -6   9   4        8.40        8.92      0.50 o 
  -5   9   4       34.85       33.70      0.93 o 
  -4   9   4       52.99       54.57      1.23 o 
  -3   9   4       75.03       75.58      1.20 o 
  -2   9   4       10.07       10.76      0.51 o 
  -1   9   4       69.10       66.66      1.67 o 
   0   9   4        6.31        6.11      0.44 o 
   1   9   4       73.93       72.41      1.17 o 
   2   9   4        9.75        8.60      0.55 o 
   3   9   4       21.18       18.45      0.72 o 
   4   9   4        5.28        5.17      0.50 o 
   5   9   4       65.56       64.24      1.54 o 
   6   9   4       13.89       15.71      2.09 o 
   7   9   4       19.67       19.32      0.90 o 
   8   9   4        1.36        1.51      0.53 o 
   9   9   4       26.24       27.09      1.51 o 
  -9  10   4        5.61        4.41      0.99 o 
  -8  10   4       18.23       19.02      2.47 o 
  -7  10   4       16.85       16.07      1.39 o 
  -6  10   4        8.38        9.04      1.00 o 
  -5  10   4        5.31        6.68      0.56 o 
  -4  10   4        8.93        9.70      0.53 o 
  -3  10   4       24.53       25.11      0.74 o 
  -2  10   4       50.68       52.79      1.01 o 
  -1  10   4       33.65       35.06      0.85 o 
   0  10   4       24.79       25.90      0.98 o 
   1  10   4       27.03       26.60      0.91 o 
   2  10   4       20.91       20.23      0.79 o 
   3  10   4       11.82       12.76      1.05 o 
   4  10   4       17.41       19.01      0.79 o 
   5  10   4       39.74       42.87      1.31 o 
   6  10   4       11.69       14.65      1.04 o 
   7  10   4       19.01       17.92      1.28 o 
  -6  11   4       17.24       18.18      1.59 o 
  -5  11   4       25.97       27.23      0.99 o 
  -4  11   4       20.26       21.32      0.74 o 
  -3  11   4       12.22       12.31      0.60 o 
  -2  11   4       32.22       32.30      1.00 o 
  -1  11   4       11.06       10.80      0.58 o 
   0  11   4       13.78       14.60      0.75 o 
   1  11   4        1.10        2.15      0.49 o 
   2  11   4       12.34       14.50      0.71 o 
   3  11   4       17.29       19.94      0.83 o 
   4  11   4        4.71        7.02      0.59 o 
   5  11   4        7.07        7.89      0.73 o 
   6  11   4        6.65        7.77      1.10 o 
  -2  12   4        0.62        0.61      0.65 o 
  -1  12   4       11.51       10.26      0.84 o 
   0  12   4        5.11        5.80      0.74 o 
   1  12   4       10.99       11.23      0.88 o 
   2  12   4       29.13       34.37      1.29 o 
 -10  -8   5        7.82        8.00      0.99 o 
 -11  -7   5       11.80       12.64      1.10 o 
 -10  -7   5       37.38       37.12      1.62 o 
  -9  -7   5       16.11       14.56      1.16 o 
  -8  -7   5        4.10        4.35      0.75 o 
  -7  -7   5      145.81      151.21      3.71 o 
  -6  -7   5        5.47        6.09      0.75 o 
  -5  -7   5       63.24       62.93      1.86 o 
  -4  -7   5       17.25       14.21      0.93 o 
   9  -7   5       14.44       12.82      1.16 o 
  10  -7   5      143.43      149.76      3.83 o 
  11  -7   5        8.68        8.41      0.99 o 
 -12  -6   5        4.40        4.29      0.93 o 
 -11  -6   5       35.00       34.40      1.57 o 
 -10  -6   5        3.95        3.65      0.57 o 
  -9  -6   5       26.86       26.99      2.29 o 
  -8  -6   5       30.43       30.67      0.92 o 
  -7  -6   5        3.63        3.83      0.70 o 
  -6  -6   5       27.62       30.45      1.22 o 
  -5  -6   5       32.02       36.14      1.33 o 
  -4  -6   5       54.58       50.23      1.57 o 
  -3  -6   5       12.69       11.37      0.81 o 
  -2  -6   5        2.84        2.20      0.46 o 
  -1  -6   5        3.08        2.38      0.46 o 
   0  -6   5       12.25       13.80      0.75 o 
   1  -6   5       17.01       16.53      0.81 o 
   2  -6   5       61.97       67.86      1.80 o 
   3  -6   5       60.17       61.89      1.68 o 
   4  -6   5       24.41       24.88      0.99 o 
   5  -6   5       49.66       50.23      1.57 o 
   6  -6   5        2.68        3.02      0.58 o 
   7  -6   5        7.79        7.66      0.75 o 
   8  -6   5        3.76        3.60      0.70 o 
   9  -6   5       25.99       26.80      1.33 o 
  10  -6   5       15.42       13.98      1.22 o 
  11  -6   5       37.95       37.18      1.68 o 
 -13  -5   5       24.09       27.15      1.51 o 
 -12  -5   5        0.18        0.70      0.75 o 
 -11  -5   5        1.56        0.70      0.75 o 
 -10  -5   5        5.54        6.29      0.59 o 
  -9  -5   5       50.88       51.09      1.23 o 
  -8  -5   5        5.56        5.35      0.49 o 
  -7  -5   5        3.50        3.92      0.44 o 
  -6  -5   5       48.89       45.55      1.05 o 
  -5  -5   5       43.01       42.04      0.94 o 
  -4  -5   5       42.78       46.05      1.19 o 
  -3  -5   5      158.11      146.70      2.32 o 
  -2  -5   5       14.86        8.13      0.49 o 
  -1  -5   5      137.74      129.01      2.05 o 
   0  -5   5       58.45       53.88      1.02 o 
   1  -5   5       36.13       38.51      0.80 o 
   2  -5   5      178.41      172.04      2.69 o 
   3  -5   5       94.42       90.89      2.20 o 
   4  -5   5      170.64      161.36      3.65 o 
   5  -5   5       68.92       66.82      1.86 o 
   6  -5   5       11.18       10.56      0.81 o 
   7  -5   5        5.75        5.34      0.70 o 
   8  -5   5        0.03        0.06      0.58 o 
   9  -5   5       45.36       44.66      1.68 o 
  10  -5   5       22.25       21.93      1.28 o 
  11  -5   5        8.02        8.06      0.99 o 
  12  -5   5       18.31       19.95      1.33 o 
 -12  -4   5        0.66        1.80      0.81 o 
 -11  -4   5       30.95       27.72      0.96 o 
 -10  -4   5      136.28      134.64      2.44 o 
  -9  -4   5       16.71       15.42      0.72 o 
  -8  -4   5       19.72       18.78      0.73 o 
  -7  -4   5       26.27       22.61      0.76 o 
  -6  -4   5      166.39      156.48      2.60 o 
  -5  -4   5      130.80      118.20      1.99 o 
  -4  -4   5       11.16       12.09      0.64 o 
  -3  -4   5       96.67       89.42      1.54 o 
  -2  -4   5      224.73      228.41      3.47 o 
  -1  -4   5       85.78       94.97      2.87 o 
   0  -4   5      120.41      110.58      1.82 o 
   1  -4   5       34.17       32.28      0.73 o 
   2  -4   5      118.36      120.16      2.09 o 
   3  -4   5        1.33        1.16      0.41 o 
   4  -4   5      244.10      240.42      5.22 o 
   5  -4   5        4.01        3.25      0.52 o 
   6  -4   5       78.89       73.43      2.03 o 
   7  -4   5       22.04       16.24      0.99 o 
   8  -4   5        1.00        1.10      0.58 o 
   9  -4   5       26.78       23.32      1.22 o 
  10  -4   5        8.97        8.53      0.93 o 
  11  -4   5       30.97       29.18      1.45 o 
  12  -4   5       58.84       58.29      2.15 o 
 -13  -3   5       10.54       11.19      1.10 o 
 -12  -3   5        5.92        5.86      0.93 o 
 -11  -3   5        7.49        7.33      0.61 o 
 -10  -3   5       26.09       27.27      1.60 o 
  -9  -3   5       17.68       17.29      0.74 o 
  -8  -3   5       19.50       18.54      0.70 o 
  -7  -3   5       78.32       77.21      2.38 o 
  -6  -3   5      136.87      134.68      2.44 o 
  -5  -3   5      125.79      126.21      2.13 o 
  -4  -3   5       59.46       59.16      1.11 o 
  -3  -3   5      213.26      212.19      3.22 o 
  -2  -3   5       79.49       77.39      1.33 o 
  -1  -3   5       48.48       53.66      1.00 o 
   0  -3   5       66.97       65.85      2.15 o 
   1  -3   5       43.70       50.78      0.96 o 
   2  -3   5       52.52       59.68      1.80 o 
   3  -3   5       91.46       86.83      2.09 o 
   4  -3   5      109.87      113.05      2.73 o 
   5  -3   5       68.56       67.92      1.86 o 
   6  -3   5      233.78      224.41      5.10 o 
   7  -3   5       15.58       15.08      0.99 o 
   8  -3   5      122.50      111.83      2.96 o 
   9  -3   5       35.54       35.38      1.45 o 
  10  -3   5        5.26        4.99      0.81 o 
  11  -3   5       33.74       32.48      1.45 o 
  12  -3   5       22.58       20.59      1.33 o 
  13  -3   5        7.79        7.19      0.99 o 
 -14  -2   5        1.90        2.61      0.87 o 
 -13  -2   5       17.20       18.85      1.28 o 
 -12  -2   5        5.34        5.80      0.87 o 
 -11  -2   5        6.03        6.15      0.59 o 
 -10  -2   5        6.95        6.01      0.57 o 
  -9  -2   5       51.87       45.39      1.71 o 
  -8  -2   5       27.52       27.82      0.84 o 
  -7  -2   5        6.92        5.89      0.45 o 
  -6  -2   5      327.75      315.44      4.74 o 
  -5  -2   5      226.33      222.90      3.47 o 
  -4  -2   5      448.03      450.48      6.69 o 
  -3  -2   5       19.37       25.93      0.84 o 
  -2  -2   5       78.37       75.64      1.31 o 
  -1  -2   5      117.82      124.30      1.99 o 
   0  -2   5       61.48       64.62      1.11 o 
   1  -2   5     1421.66     1559.43     30.22 o 
   2  -2   5     1137.99     1272.28     18.01 o 
   3  -2   5      197.87      216.52      4.64 o 
   4  -2   5      112.36      116.70      2.73 o 
   5  -2   5       87.26       81.96      2.09 o 
   6  -2   5        6.87        5.86      0.64 o 
   7  -2   5       16.22       16.24      0.99 o 
   8  -2   5       29.17       28.94      1.22 o 
   9  -2   5       39.92       38.46      1.51 o 
  10  -2   5        2.09        1.39      0.70 o 
  11  -2   5       26.93       26.10      1.39 o 
  12  -2   5       51.14       51.91      1.97 o 
  13  -2   5       23.13       26.91      1.45 o 
 -14  -1   5        6.80        6.90      0.99 o 
 -13  -1   5       96.56      103.36      2.96 o 
 -12  -1   5       59.73       65.89      2.15 o 
 -11  -1   5       27.98       26.07      1.62 o 
 -10  -1   5       18.23       19.20      0.78 o 
  -9  -1   5        0.70        0.46      0.46 o 
  -8  -1   5      112.36      101.20      1.85 o 
  -7  -1   5      326.56      295.02      5.25 o 
  -6  -1   5       25.41       25.55      0.93 o 
  -5  -1   5       89.84       99.21      1.70 o 
  -4  -1   5      256.73      263.04      3.98 o 
  -3  -1   5      365.77      409.75     11.69 o 
  -2  -1   5      202.87      216.67      7.48 o 
  -1  -1   5       59.13       66.33      1.15 o 
   0  -1   5        1.61        1.52      0.38 o 
   1  -1   5       87.39      103.55      1.66 o 
   2  -1   5      375.36      418.22     10.76 o 
   3  -1   5       21.35       25.17      0.93 o 
   4  -1   5      227.28      243.61      5.28 o 
   5  -1   5      165.39      175.75      3.89 o 
   6  -1   5      102.79      106.73      2.61 o 
   7  -1   5       45.44       48.26      1.57 o 
   8  -1   5       26.37       25.35      1.16 o 
   9  -1   5      103.09      106.61      2.78 o 
  10  -1   5      136.57      140.42      3.54 o 
  11  -1   5       14.82       13.98      1.04 o 
  12  -1   5       16.85       19.37      1.28 o 
  13  -1   5       22.37       22.91      1.39 o 
 -14   0   5        4.09        3.94      0.87 o 
 -13   0   5      103.82      109.86      3.07 o 
 -12   0   5       71.19       67.05      2.15 o 
 -11   0   5        1.49        2.67      0.70 o 
 -10   0   5       56.89       55.69      1.29 o 
  -9   0   5       67.67       63.62      1.33 o 
  -8   0   5        1.10        0.64      0.37 o 
  -7   0   5       92.82       86.56      1.58 o 
  -6   0   5        6.41        8.96      0.96 o 
  -5   0   5       17.60       18.73      0.62 o 
  -4   0   5      289.19      329.46      4.94 o 
  -3   0   5       38.92       39.02      0.82 o 
  -2   0   5       11.17       10.43      0.43 o 
  -1   0   5     1670.17     1662.46     24.05 o 
   0   0   5       81.62       89.90      1.48 o 
   1   0   5      171.12      174.35      2.69 o 
   2   0   5       86.36       87.65      1.71 o 
   3   0   5        0.05       -0.09      0.25 o 
   4   0   5      468.39      466.46      9.80 o 
   5   0   5        0.26        0.64      0.46 o 
   6   0   5       62.61       67.34      1.86 o 
   7   0   5      193.79      195.47      4.47 o 
   8   0   5       18.98       18.79      0.99 o 
   9   0   5      412.13      414.08      9.05 o 
  10   0   5        6.76        6.73      0.81 o 
  11   0   5       50.89       48.61      1.80 o 
  12   0   5        9.87        9.86      0.99 o 
  13   0   5       34.67       36.14      1.62 o 
  14   0   5        0.13       -0.58      0.75 o 
 -14   1   5        6.81        5.80      0.87 o 
 -13   1   5       96.39      103.83      2.90 o 
 -12   1   5       59.69       61.37      2.03 o 
 -11   1   5       28.09       25.99      1.28 o 
 -10   1   5       18.32       19.22      0.76 o 
  -9   1   5        0.68        1.14      0.81 o 
  -8   1   5      112.31      100.12      1.80 o 
  -7   1   5      326.67      296.12      4.55 o 
  -6   1   5       25.30       26.43      0.76 o 
  -5   1   5       89.77       98.99      1.70 o 
  -4   1   5      256.78      260.82      6.38 o 
  -3   1   5      365.75      400.55      6.01 o 
  -2   1   5      202.91      210.16      3.24 o 
  -1   1   5       59.06       67.05      1.31 o 
   0   1   5        1.61        0.76      0.46 o 
   1   1   5       87.40       98.77      1.64 o 
   2   1   5      376.02      420.06      8.65 o 
   3   1   5       21.40       24.94      0.62 o 
   4   1   5      227.09      240.33      5.19 o 
   5   1   5      164.98      169.31      3.89 o 
   6   1   5      103.07      103.65      2.55 o 
   7   1   5       45.59       46.75      1.45 o 
   8   1   5       26.29       24.71      1.10 o 
   9   1   5      102.94      101.79      2.73 o 
  10   1   5      136.79      133.93      3.48 o 
  11   1   5       14.91       16.88      1.10 o 
  12   1   5       16.78       16.12      1.16 o 
  13   1   5       22.49       21.93      1.33 o 
  14   1   5        7.56        8.29      1.04 o 
 -12   2   5        5.37        5.57      0.75 o 
 -11   2   5        6.03        5.74      0.75 o 
 -10   2   5        6.92        6.38      0.70 o 
  -9   2   5       51.88       47.98      1.11 o 
  -8   2   5       27.50       29.24      1.33 o 
  -7   2   5        6.89        6.13      0.43 o 
  -6   2   5      327.92      304.37      3.82 o 
  -5   2   5      226.00      222.87      3.42 o 
  -4   2   5      447.76      447.28      6.62 o 
  -3   2   5       19.47       25.62      1.25 o 
  -2   2   5       78.73       75.48      1.17 o 
  -1   2   5      117.97      125.15      2.39 o 
   0   2   5       61.30       63.74      1.09 o 
   1   2   5     1420.78     1532.49     36.40 o 
   2   2   5     1138.36     1211.11     17.96 o 
   3   2   5      198.27      209.65      3.87 o 
   4   2   5      112.18      114.13      2.09 o 
   5   2   5       87.35       78.45      1.44 o 
   6   2   5        6.92        8.41      0.70 o 
   7   2   5       16.20       15.49      0.87 o 
   8   2   5       29.12       25.75      1.16 o 
   9   2   5       39.98       41.70      1.45 o 
  10   2   5        2.09        2.44      0.64 o 
  11   2   5       26.93       28.31      1.33 o 
  12   2   5       51.04       51.51      1.86 o 
  13   2   5       23.04       25.52      1.33 o 
  -8   3   5       19.34       19.39      0.75 o 
  -7   3   5       78.15       78.96      1.43 o 
  -6   3   5      137.19      136.34      1.81 o 
  -5   3   5      126.02      129.22      1.46 o 
  -4   3   5       59.47       58.03      0.76 o 
  -3   3   5      212.93      206.86      2.01 o 
  -2   3   5       79.43       76.35      1.04 o 
  -1   3   5       48.49       52.09      0.98 o 
   0   3   5       66.88       68.72      2.31 o 
   1   3   5       43.56       50.17      0.81 o 
   2   3   5       52.49       59.34      0.75 o 
   3   3   5       91.36       80.58      0.98 o 
   4   3   5      109.84      114.90      1.32 o 
   5   3   5       68.59       67.38      0.88 o 
   6   3   5      233.15      228.94      2.89 o 
   7   3   5       15.59       15.88      0.63 o 
   8   3   5      122.70      116.06      2.84 o 
   9   3   5       35.41       35.32      1.33 o 
  10   3   5        5.23        4.81      0.70 o 
  11   3   5       33.79       32.95      1.39 o 
  -6   4   5      166.54      159.34      2.09 o 
  -5   4   5      130.78      118.78      1.93 o 
  -4   4   5       11.08       12.20      0.35 o 
  -3   4   5       96.74       89.68      1.09 o 
  -2   4   5      224.34      227.70      2.48 o 
  -1   4   5       85.59       93.45      1.33 o 
   0   4   5      120.56      111.95      1.51 o 
   1   4   5       34.12       31.43      0.61 o 
   2   4   5      118.58      119.83      1.39 o 
   3   4   5        1.35        1.65      0.54 o 
   4   4   5      243.86      239.75      2.33 o 
   5   4   5        4.02        3.47      0.25 o 
   6   4   5       78.80       75.62      1.89 o 
   7   4   5       22.04       17.92      0.93 o 
   8   4   5        1.01        0.35      0.52 o 
   9   4   5       26.79       24.01      1.16 o 
  13   4   5        3.94        2.67      0.75 o 
 -13   5   5       24.11       26.28      1.45 o 
 -10   5   5        5.54        5.80      0.81 o 
  -9   5   5       50.80       50.40      1.74 o 
  -8   5   5        5.56        6.03      0.75 o 
  -7   5   5        3.54        2.67      0.58 o 
  -6   5   5       49.00       47.66      1.97 o 
  -5   5   5       43.02       43.19      1.31 o 
  -4   5   5       42.81       46.22      0.81 o 
  -3   5   5      157.76      142.37      1.69 o 
  -2   5   5       14.90        8.17      0.34 o 
  -1   5   5      137.61      128.43      1.80 o 
   0   5   5       58.54       53.25      1.04 o 
   1   5   5       36.16       36.95      1.33 o 
   2   5   5      178.47      170.64      3.94 o 
   3   5   5       94.59       88.91      1.31 o 
   4   5   5      170.52      158.37      2.10 o 
   5   5   5       68.87       67.69      1.31 o 
   6   5   5       11.25       12.06      0.87 o 
   7   5   5        5.76        6.50      0.70 o 
   8   5   5        0.03        0.06      0.52 o 
   9   5   5       45.37       46.05      1.62 o 
  10   5   5       22.24       24.42      1.28 o 
  11   5   5        7.97        7.83      0.87 o 
  12   5   5       18.35       18.56      1.28 o 
  13   5   5       10.66       10.73      1.10 o 
 -13   6   5       15.96       17.81      1.33 o 
 -12   6   5        4.40        5.34      0.87 o 
 -11   6   5       34.93       34.40      1.57 o 
 -10   6   5        3.93        2.26      0.75 o 
  -9   6   5       26.85       28.54      1.33 o 
  -8   6   5       30.45       31.96      1.39 o 
  -7   6   5        3.64        2.32      0.64 o 
  -6   6   5       27.63       30.67      0.86 o 
  -5   6   5       32.13       33.19      2.03 o 
  -4   6   5       54.61       52.59      0.82 o 
  -3   6   5       12.70       12.31      0.43 o 
  -2   6   5        2.88        2.34      0.39 o 
  -1   6   5        3.08        2.73      0.39 o 
   0   6   5       12.22       14.06      0.68 o 
   1   6   5       17.04       15.61      2.06 o 
   2   6   5       62.05       64.17      1.10 o 
   3   6   5       60.06       59.71      0.89 o 
   4   6   5       24.45       23.74      0.63 o 
   5   6   5       49.65       51.03      1.13 o 
   6   6   5        2.71        2.67      0.64 o 
   7   6   5        7.79        8.24      0.81 o 
   8   6   5        3.77        3.65      0.70 o 
   9   6   5       26.01       28.54      1.39 o 
  10   6   5       15.48       16.12      1.16 o 
  11   6   5       37.97       39.50      1.62 o 
  12   6   5        1.55        2.32      0.81 o 
 -12   7   5        4.08        4.06      0.93 o 
 -11   7   5       11.80       14.21      1.22 o 
 -10   7   5       37.27       37.98      1.17 o 
  -9   7   5       16.14       16.18      1.57 o 
  -8   7   5        4.13        3.83      0.75 o 
  -7   7   5      145.89      151.16      3.77 o 
  -6   7   5        5.50        5.85      0.51 o 
  -5   7   5       63.13       62.07      1.12 o 
  -4   7   5       17.23       15.59      0.52 o 
  -3   7   5        6.14        4.66      0.41 o 
  -2   7   5       36.50       36.17      1.14 o 
  -1   7   5       49.20       44.23      0.81 o 
   0   7   5       12.73        9.68      0.65 o 
   1   7   5       46.06       50.46      0.98 o 
   2   7   5       11.01       10.05      0.48 o 
   3   7   5       59.77       64.42      1.14 o 
   4   7   5        7.76        8.41      0.40 o 
   5   7   5        0.67        0.95      0.36 o 
   6   7   5       38.24       39.05      1.10 o 
   7   7   5       10.94        9.57      0.63 o 
   8   7   5       37.41       35.70      1.07 o 
   9   7   5       14.43       14.44      0.80 o 
  10   7   5      143.33      147.97      3.83 o 
  11   7   5        8.69       11.02      1.10 o 
 -11   8   5       51.00       53.59      2.09 o 
 -10   8   5        7.84        9.74      0.74 o 
  -9   8   5       45.88       49.40      1.35 o 
  -8   8   5        6.68        5.99      0.87 o 
  -7   8   5        6.40        6.12      0.61 o 
  -6   8   5       19.62       20.96      0.72 o 
  -5   8   5        5.93        5.77      0.41 o 
  -4   8   5       34.47       31.13      1.17 o 
  -3   8   5       18.85       18.21      0.69 o 
  -2   8   5       98.07       96.46      1.36 o 
  -1   8   5       24.27       22.52      0.64 o 
   0   8   5       25.86       27.80      0.80 o 
   1   8   5       72.18       68.58      1.24 o 
   2   8   5       87.87       89.97      1.47 o 
   3   8   5       31.72       32.23      0.84 o 
   4   8   5       46.70       47.06      1.10 o 
   5   8   5       19.36       21.14      0.94 o 
   6   8   5       55.85       57.92      1.39 o 
   7   8   5       65.27       66.31      1.54 o 
   8   8   5       16.01       15.42      0.84 o 
   9   8   5        5.38        6.00      0.62 o 
  10   8   5       20.51       20.47      1.33 o 
 -10   9   5        8.49       10.67      1.16 o 
  -9   9   5       56.54       57.44      1.54 o 
  -8   9   5        0.96        0.58      0.64 o 
  -7   9   5        3.43        2.46      0.59 o 
  -6   9   5       12.36       12.72      0.64 o 
  -5   9   5      102.68      104.20      1.76 o 
  -4   9   5      146.83      148.28      2.38 o 
  -3   9   5       32.69       35.06      0.81 o 
  -2   9   5        4.36        4.29      0.43 o 
  -1   9   5       93.70       90.36      1.55 o 
   0   9   5       86.58       85.63      1.51 o 
   1   9   5       56.44       55.03      1.16 o 
   2   9   5       59.45       57.99      1.19 o 
   3   9   5       81.01       78.00      1.41 o 
   4   9   5       10.62       10.96      0.59 o 
   5   9   5       63.95       66.00      1.58 o 
   6   9   5       19.38       18.39      1.28 o 
   7   9   5        7.11        6.79      0.93 o 
   8   9   5       40.39       40.92      1.23 o 
   9   9   5        7.12        7.37      0.99 o 
  -8  10   5       20.93       21.93      1.31 o 
  -7  10   5        2.08        1.51      0.87 o 
  -6  10   5       63.76       64.50      2.38 o 
  -5  10   5        3.61        3.98      0.53 o 
  -4  10   5       81.11       84.29      1.56 o 
  -3  10   5        3.46        3.58      0.51 o 
  -2  10   5        6.21        5.65      0.54 o 
  -1  10   5       16.26       16.52      1.04 o 
   0  10   5       21.39       22.53      0.83 o 
   1  10   5       12.48       12.43      0.66 o 
   2  10   5       27.87       27.01      0.88 o 
   3  10   5        6.21        7.44      0.57 o 
   4  10   5       41.88       41.97      1.04 o 
   5  10   5       16.55       17.15      0.97 o 
   6  10   5       23.77       23.96      1.45 o 
   7  10   5       21.53       22.85      1.39 o 
  -6  11   5       49.61       53.07      2.20 o 
  -5  11   5       19.00       20.15      1.20 o 
  -4  11   5        2.16        1.88      0.53 o 
  -3  11   5        4.83        4.50      0.61 o 
  -2  11   5       19.29       19.68      0.82 o 
  -1  11   5       18.24       21.37      0.85 o 
   0  11   5       11.82       11.97      0.69 o 
   1  11   5       26.86       27.65      0.92 o 
   2  11   5       34.20       36.84      1.04 o 
   3  11   5      111.73      115.90      1.95 o 
   4  11   5       48.48       51.99      2.70 o 
   5  11   5        2.77        4.58      0.99 o 
 -10  -8   6        7.54        6.09      0.93 o 
  -9  -8   6       18.89       18.85      1.22 o 
 -11  -7   6       11.38       11.66      1.10 o 
 -10  -7   6       10.64       12.35      1.10 o 
  -9  -7   6       15.35       13.75      1.16 o 
  -8  -7   6       61.34       60.84      2.03 o 
  -7  -7   6       53.73       53.59      1.80 o 
  -6  -7   6        3.82        4.58      0.70 o 
  -5  -7   6        1.83        0.58      0.58 o 
  -4  -7   6        9.27        9.45      0.75 o 
  -3  -7   6       17.28       16.82      0.93 o 
  -2  -7   6       32.65       32.13      1.22 o 
   4  -7   6       22.73       22.10      1.10 o 
   5  -7   6       59.65       59.80      1.86 o 
   9  -7   6       74.51       81.78      2.44 o 
  10  -7   6       18.80       17.11      1.28 o 
 -12  -6   6       16.46       17.98      1.33 o 
 -11  -6   6       26.40       29.27      1.25 o 
 -10  -6   6       35.12       34.82      1.11 o 
  -9  -6   6        9.39        9.77      0.65 o 
  -8  -6   6       36.51       37.59      1.05 o 
  -7  -6   6        1.61        0.29      0.64 o 
  -6  -6   6       58.80       55.33      1.80 o 
  -5  -6   6        1.08       -0.52      0.52 o 
  -4  -6   6        7.61        6.44      0.70 o 
  -3  -6   6        9.12        9.98      0.81 o 
  -2  -6   6       12.73       12.64      0.87 o 
  -1  -6   6       61.06       67.75      1.86 o 
   0  -6   6       26.54       26.74      1.04 o 
   1  -6   6       66.21       63.11      1.74 o 
   2  -6   6        8.18       10.21      0.81 o 
   3  -6   6       65.65       63.92      1.80 o 
   4  -6   6       78.05       77.36      1.48 o 
   5  -6   6        2.24        2.09      0.52 o 
   6  -6   6       32.05       30.10      1.22 o 
   7  -6   6       36.92       37.70      1.45 o 
   8  -6   6       44.42       45.42      1.62 o 
   9  -6   6        1.93        2.90      0.75 o 
  10  -6   6       26.47       26.91      1.39 o 
  11  -6   6       16.93       19.78      1.39 o 
 -12  -5   6        8.07        8.35      1.04 o 
 -11  -5   6       10.49       10.06      0.72 o 
 -10  -5   6       27.54       26.78      1.36 o 
  -9  -5   6       15.72       15.48      0.78 o 
  -8  -5   6       19.76       18.95      0.78 o 
  -7  -5   6       30.76       29.92      0.88 o 
  -6  -5   6      337.96      335.05      8.00 o 
  -5  -5   6      315.34      308.06      9.16 o 
  -4  -5   6      118.25      115.51      1.97 o 
  -3  -5   6       75.52       66.29      1.25 o 
  -2  -5   6      193.69      165.49      2.65 o 
  -1  -5   6       55.13       48.02      0.96 o 
   0  -5   6      112.02      102.14      1.94 o 
   1  -5   6       99.25       98.19      1.89 o 
   2  -5   6       40.67       39.78      0.88 o 
   3  -5   6       49.32       47.67      1.02 o 
   4  -5   6       12.90       12.60      0.59 o 
   5  -5   6       24.14       24.07      1.04 o 
   6  -5   6        7.85        7.13      0.70 o 
   7  -5   6        8.80        7.71      0.75 o 
   8  -5   6       27.22       28.07      1.28 o 
   9  -5   6       15.98       15.95      1.16 o 
  10  -5   6       40.93       42.05      1.68 o 
  11  -5   6       69.23       68.85      2.32 o 
  12  -5   6        4.89        5.68      0.99 o 
 -13  -4   6       21.00       20.07      1.39 o 
 -12  -4   6        4.42        4.35      0.81 o 
 -11  -4   6       62.43       58.27      1.77 o 
 -10  -4   6       10.18        9.25      0.66 o 
  -9  -4   6        1.76        1.40      0.47 o 
  -8  -4   6       20.85       20.41      1.77 o 
  -7  -4   6       91.24       85.91      2.26 o 
  -6  -4   6       32.43       30.68      1.22 o 
  -5  -4   6      115.29      108.12      1.91 o 
  -4  -4   6       44.85       43.75      0.96 o 
  -3  -4   6       28.03       26.39      0.73 o 
  -2  -4   6       41.14       40.92      0.88 o 
  -1  -4   6        2.38        1.22      0.31 o 
   0  -4   6       28.77       28.98      1.04 o 
   1  -4   6       18.61       17.16      0.73 o 
   2  -4   6      641.24      635.36     14.18 o 
   3  -4   6      386.22      374.59      5.64 o 
   4  -4   6      207.95      198.37      4.52 o 
   5  -4   6       11.23       10.38      0.81 o 
   6  -4   6       28.42       24.36      1.10 o 
   7  -4   6        1.93        0.93      0.58 o 
   8  -4   6        1.28        1.16      0.64 o 
   9  -4   6       36.12       31.61      1.45 o 
  10  -4   6       35.77       34.92      1.51 o 
  11  -4   6       36.20       38.11      1.68 o 
  12  -4   6       26.75       28.31      1.51 o 
 -13  -3   6        2.82        1.86      0.81 o 
 -12  -3   6       16.69       17.30      0.86 o 
 -11  -3   6       11.53       11.19      1.42 o 
 -10  -3   6       24.50       25.90      0.90 o 
  -9  -3   6       17.84       18.21      0.75 o 
  -8  -3   6      138.35      126.14      2.41 o 
  -7  -3   6        4.42        4.21      0.45 o 
  -6  -3   6      137.86      124.66      2.15 o 
  -5  -3   6      559.09      529.91      7.90 o 
  -4  -3   6      101.40       91.11      1.62 o 
  -3  -3   6       51.93       49.47      1.00 o 
  -2  -3   6       27.64       29.17      0.72 o 
  -1  -3   6       35.92       36.54      1.31 o 
   0  -3   6      299.11      310.01      4.59 o 
   1  -3   6       42.73       52.96      1.36 o 
   2  -3   6      219.72      228.11      3.57 o 
   3  -3   6      880.28      966.63     13.84 o 
   4  -3   6       54.64       53.94      1.57 o 
   5  -3   6       81.81       77.55      2.09 o 
   6  -3   6        0.05        0.29      0.52 o 
   7  -3   6       51.14       52.32      1.68 o 
   8  -3   6       53.71       53.71      1.80 o 
   9  -3   6       29.25       27.49      1.33 o 
  10  -3   6       34.53       34.86      1.57 o 
  11  -3   6       52.33       54.70      1.97 o 
  12  -3   6       19.77       20.01      1.33 o 
 -13  -2   6       56.14       60.50      2.15 o 
 -12  -2   6       18.02       18.15      1.28 o 
 -11  -2   6       14.00       14.70      0.82 o 
 -10  -2   6       78.84       82.28      1.68 o 
  -9  -2   6        6.41        5.51      0.67 o 
  -8  -2   6       15.24       14.29      0.68 o 
  -7  -2   6      136.34      127.11      4.58 o 
  -6  -2   6       35.81       32.39      1.62 o 
  -5  -2   6      389.95      380.53      5.80 o 
  -4  -2   6      233.97      236.15      4.41 o 
  -3  -2   6      321.71      333.95      4.98 o 
  -2  -2   6       57.81       66.45      1.23 o 
  -1  -2   6       48.07       47.83      1.28 o 
   0  -2   6       56.59       49.09      1.83 o 
   1  -2   6      557.00      609.04      8.86 o 
   2  -2   6       13.96       14.26      0.59 o 
   3  -2   6        5.06        7.49      0.45 o 
   4  -2   6       74.48       70.94      1.91 o 
   5  -2   6        7.65        5.34      0.64 o 
   6  -2   6       59.00       59.57      1.74 o 
   7  -2   6        7.69        7.83      0.75 o 
   8  -2   6       55.13       50.06      1.68 o 
   9  -2   6       40.99       40.02      1.57 o 
  10  -2   6       79.80       76.22      2.38 o 
  11  -2   6       17.76       18.39      1.28 o 
  12  -2   6       23.94       23.67      1.39 o 
  13  -2   6        1.18        1.16      0.81 o 
 -14  -1   6       13.35       15.54      1.28 o 
 -13  -1   6        9.38        8.70      0.99 o 
 -12  -1   6      151.13      155.97      3.94 o 
 -11  -1   6       17.85       17.92      0.86 o 
 -10  -1   6       22.90       24.27      0.90 o 
  -9  -1   6        4.61        4.29      0.47 o 
  -8  -1   6       42.18       38.49      0.96 o 
  -7  -1   6       91.03       82.82      1.58 o 
  -6  -1   6       20.44       18.18      0.70 o 
  -5  -1   6       39.29       41.49      0.92 o 
  -4  -1   6       24.10       20.02      0.90 o 
  -3  -1   6      124.14      131.10      8.56 o 
  -2  -1   6      246.51      243.50      3.75 o 
  -1  -1   6      205.50      220.49      3.40 o 
   0  -1   6      249.84      263.23      4.02 o 
   1  -1   6       88.47       89.33      1.52 o 
   2  -1   6       99.19      113.12      1.87 o 
   3  -1   6       11.01       11.10      1.42 o 
   4  -1   6       31.69       33.29      0.84 o 
   5  -1   6      254.46      270.06      5.74 o 
   6  -1   6       88.03       91.35      2.44 o 
   7  -1   6      100.03       99.07      2.55 o 
   8  -1   6       41.56       41.88      1.51 o 
   9  -1   6        3.10        2.90      0.70 o 
  10  -1   6       16.89       16.47      1.04 o 
  11  -1   6       21.11       22.51      1.33 o 
  12  -1   6       25.96       28.02      1.39 o 
  13  -1   6       21.73       26.28      1.51 o 
 -14   0   6       16.94       19.26      1.39 o 
 -13   0   6        4.39        4.52      0.81 o 
 -12   0   6       12.36       12.59      1.04 o 
 -11   0   6        3.55        2.87      0.51 o 
 -10   0   6        2.21        2.15      0.81 o 
  -9   0   6       25.35       26.65      1.19 o 
  -8   0   6      308.81      284.60      4.47 o 
  -7   0   6       11.58        8.25      0.49 o 
  -6   0   6      180.87      161.96      3.36 o 
  -5   0   6       27.91       30.19      0.93 o 
  -4   0   6       47.53       49.70      1.07 o 
  -3   0   6        0.37       -0.15      0.38 o 
  -2   0   6        7.26        7.02      0.39 o 
  -1   0   6      348.20      347.36      5.21 o 
   0   0   6      353.14      353.39      5.29 o 
   1   0   6       28.11       26.87      0.68 o 
   2   0   6       39.17       40.39      0.87 o 
   3   0   6      102.93      108.93      1.85 o 
   4   0   6       12.82       14.91      0.62 o 
   5   0   6      251.81      269.54      5.92 o 
   6   0   6       29.61       30.10      1.22 o 
   7   0   6       29.28       31.61      1.22 o 
   8   0   6       14.31       16.07      1.04 o 
   9   0   6        3.55        3.89      0.70 o 
  10   0   6       72.24       71.52      2.20 o 
  11   0   6        9.54       10.61      0.99 o 
  12   0   6        1.95        1.45      0.75 o 
  13   0   6       45.10       44.78      1.86 o 
 -14   1   6       13.40       15.14      1.22 o 
 -13   1   6        9.38        8.18      0.99 o 
 -12   1   6      151.34      153.48      3.89 o 
 -11   1   6       17.80       19.72      1.16 o 
 -10   1   6       22.82       22.84      0.87 o 
  -9   1   6        4.62        3.42      0.47 o 
  -8   1   6       42.09       36.52      0.94 o 
  -7   1   6       91.03       82.75      2.76 o 
  -6   1   6       20.38       17.73      0.87 o 
  -5   1   6       39.26       39.06      1.36 o 
  -4   1   6       24.17       19.64      0.64 o 
  -3   1   6      124.15      132.02      2.13 o 
  -2   1   6      246.61      247.58      3.75 o 
  -1   1   6      205.35      223.33      3.40 o 
   0   1   6      250.09      265.30      6.93 o 
   1   1   6       88.54       87.59      1.52 o 
   2   1   6       99.14      110.83      1.85 o 
   3   1   6       11.00       11.09      0.41 o 
   4   1   6       31.68       33.56      1.48 o 
   5   1   6      254.57      255.84      4.02 o 
   6   1   6       88.14       94.20      2.38 o 
   7   1   6       99.85       96.52      2.55 o 
   8   1   6       41.64       39.67      1.45 o 
   9   1   6        3.12        2.84      0.70 o 
  10   1   6       16.85       15.60      1.10 o 
  11   1   6       21.07       21.29      1.28 o 
  12   1   6       25.93       26.62      1.45 o 
  13   1   6       21.74       23.43      1.45 o 
 -11   2   6       13.91       14.27      0.99 o 
 -10   2   6       78.83       79.20      4.52 o 
  -9   2   6        6.44        5.11      0.75 o 
  -8   2   6       15.19       14.20      1.48 o 
  -7   2   6      136.43      123.99      2.11 o 
  -6   2   6       35.92       32.37      0.82 o 
  -5   2   6      390.49      388.11      5.78 o 
  -4   2   6      234.21      229.43      3.59 o 
  -3   2   6      321.35      327.21      3.99 o 
  -2   2   6       57.86       67.53      1.00 o 
  -1   2   6       48.05       46.30      1.42 o 
   0   2   6       56.46       47.98      0.92 o 
   1   2   6      556.93      594.38      8.84 o 
   2   2   6       13.98       14.33      1.02 o 
   3   2   6        5.05        6.45      0.39 o 
   4   2   6       74.74       73.17      1.06 o 
   5   2   6        7.67        6.18      0.41 o 
   6   2   6       58.92       55.93      1.17 o 
   7   2   6        7.70        7.43      0.49 o 
   8   2   6       55.21       51.51      1.62 o 
   9   2   6       41.19       39.44      1.45 o 
  10   2   6       79.96       82.02      2.32 o 
  11   2   6       17.72       20.94      1.22 o 
  12   2   6       23.99       25.41      1.33 o 
  13   2   6        1.18        1.22      0.75 o 
  -9   3   6       17.94       20.53      1.04 o 
  -8   3   6      138.35      130.94      3.25 o 
  -7   3   6        4.45        4.23      0.39 o 
  -6   3   6      138.07      125.06      1.71 o 
  -5   3   6      559.09      528.56      6.10 o 
  -4   3   6      101.17       89.69      1.08 o 
  -3   3   6       52.19       49.17      0.99 o 
  -2   3   6       27.74       29.82      0.74 o 
  -1   3   6       36.06       36.78      0.84 o 
   0   3   6      299.33      298.30      4.53 o 
   1   3   6       42.83       51.24      0.96 o 
   2   3   6      219.96      232.85      2.97 o 
   3   3   6      880.85      932.67     18.94 o 
   4   3   6       54.61       55.79      1.08 o 
   5   3   6       81.84       77.93      1.14 o 
   6   3   6        0.04       -0.33      0.47 o 
   7   3   6       51.18       51.29      1.11 o 
   8   3   6       53.74       55.28      1.19 o 
   9   3   6       29.19       27.95      0.88 o 
  10   3   6       34.57       37.06      1.45 o 
  -7   4   6       91.29       96.11      2.32 o 
  -6   4   6       32.28       30.58      0.82 o 
  -5   4   6      115.41      110.87      1.32 o 
  -4   4   6       44.97       44.00      0.67 o 
  -3   4   6       28.04       27.50      0.59 o 
  -2   4   6       41.06       41.25      0.72 o 
  -1   4   6        2.40        1.06      0.32 o 
   0   4   6       28.94       29.86      1.34 o 
   1   4   6       18.62       16.31      0.52 o 
   2   4   6      641.40      634.58      7.67 o 
   3   4   6      386.03      370.76      4.89 o 
   4   4   6      207.70      201.68      2.54 o 
   5   4   6       11.32        9.40      0.49 o 
   6   4   6       28.50       27.50      1.25 o 
   7   4   6        1.97        0.99      0.46 o 
   8   4   6        1.27        0.75      0.52 o 
   9   4   6       36.15       36.31      1.39 o 
  10   4   6       35.91       34.92      1.45 o 
 -13   5   6       58.80       62.06      2.20 o 
 -12   5   6        8.09        8.18      0.93 o 
 -11   5   6       10.51       11.02      0.99 o 
 -10   5   6       27.46       30.22      1.39 o 
  -9   5   6       15.68       15.72      1.04 o 
  -8   5   6       19.87       19.89      1.10 o 
  -7   5   6       30.64       30.92      1.22 o 
  -6   5   6      337.96      342.04      7.25 o 
  -5   5   6      315.63      309.41      6.44 o 
  -4   5   6      118.49      114.52      3.19 o 
  -3   5   6       75.29       63.19      1.25 o 
  -2   5   6      193.20      168.52      2.79 o 
  -1   5   6       54.84       47.67      1.09 o 
   0   5   6      112.16      106.84      2.73 o 
   1   5   6       99.19       96.81      2.55 o 
   2   5   6       40.85       36.95      1.39 o 
   3   5   6       49.25       47.99      1.06 o 
   4   5   6       12.87       11.65      0.62 o 
   5   5   6       24.09       24.84      1.39 o 
   6   5   6        7.82        7.66      0.70 o 
   7   5   6        8.79        8.12      0.75 o 
   8   5   6       27.11       27.67      1.22 o 
   9   5   6       16.02       16.76      1.04 o 
  10   5   6       40.95       43.10      1.68 o 
 -12   6   6       16.55       15.08      1.22 o 
 -11   6   6       26.21       27.78      1.45 o 
 -10   6   6       34.95       39.44      1.57 o 
  -9   6   6        9.42       11.95      1.04 o 
  -8   6   6       36.41       37.76      1.51 o 
  -7   6   6        1.58        1.97      0.64 o 
  -6   6   6       58.88       58.99      1.74 o 
  -5   6   6        1.07        1.31      0.37 o 
  -4   6   6        7.64        6.41      0.45 o 
  -3   6   6        9.10        9.28      0.49 o 
  -2   6   6       12.71       10.38      0.63 o 
  -1   6   6       60.95       66.59      1.97 o 
   0   6   6       26.63       26.80      1.02 o 
   1   6   6       66.22       65.78      1.41 o 
   2   6   6        8.13        8.87      0.81 o 
   3   6   6       65.74       63.70      1.33 o 
   4   6   6       78.21       76.82      1.69 o 
   5   6   6        2.28        2.21      0.40 o 
   6   6   6       31.80       29.93      1.22 o 
   7   6   6       36.82       38.11      1.45 o 
   8   6   6       44.40       46.40      1.62 o 
   9   6   6        1.91        0.52      0.64 o 
 -12   7   6       29.12       34.11      1.68 o 
 -11   7   6       11.40       12.47      1.10 o 
 -10   7   6       10.68       11.48      1.04 o 
  -9   7   6       15.34       15.54      1.16 o 
  -8   7   6       61.43       65.95      2.09 o 
  -7   7   6       53.84       53.59      1.80 o 
  -6   7   6        3.84        4.06      0.70 o 
  -5   7   6        1.81        2.06      0.84 o 
  -4   7   6        9.18        8.23      0.49 o 
  -3   7   6       17.31       17.82      0.81 o 
  -2   7   6       32.68       32.37      1.02 o 
  -1   7   6       28.11       28.31      1.13 o 
   0   7   6       30.82       27.08      0.74 o 
   1   7   6        5.45        5.63      0.43 o 
   2   7   6        0.38        0.61      0.35 o 
   3   7   6        0.33        0.79      0.35 o 
   4   7   6       22.78       22.11      1.01 o 
   5   7   6       59.60       59.64      1.14 o 
   6   7   6       51.79       53.85      2.49 o 
   7   7   6        6.56        6.66      0.59 o 
   8   7   6       16.48       16.04      0.82 o 
   9   7   6       74.62       74.48      1.66 o 
 -10   8   6        7.49        7.68      0.72 o 
  -9   8   6       18.84       18.27      0.93 o 
  -8   8   6       18.06       21.07      0.96 o 
  -7   8   6       14.61       16.42      0.93 o 
  -6   8   6        0.71        1.05      0.47 o 
  -5   8   6       26.18       27.24      0.80 o 
  -4   8   6       28.36       29.00      1.24 o 
  -3   8   6      128.93      129.76      1.99 o 
  -2   8   6        0.00        0.00      0.39 o 
  -1   8   6        5.45        5.95      0.48 o 
   0   8   6       48.26       46.78      1.02 o 
   1   8   6       23.36       23.62      1.40 o 
   2   8   6       20.57       19.26      0.72 o 
   3   8   6        5.31        4.59      0.47 o 
   4   8   6        8.15        8.06      0.86 o 
   5   8   6        0.95        1.68      0.51 o 
   6   8   6        3.68        2.96      0.81 o 
   7   8   6        9.53        9.51      0.68 o 
   8   8   6       12.33       11.60      0.74 o 
   9   8   6       15.57       14.85      1.16 o 
  -9   9   6       11.83       13.54      0.86 o 
  -8   9   6        3.58        2.97      0.59 o 
  -7   9   6        5.49        5.62      0.65 o 
  -6   9   6       13.51       12.47      1.16 o 
  -5   9   6        5.56        5.55      0.59 o 
  -4   9   6       42.95       43.38      1.08 o 
  -3   9   6        2.63        2.40      0.48 o 
  -2   9   6       49.93       44.98      1.06 o 
  -1   9   6       55.80       56.65      1.19 o 
   0   9   6       22.49       23.66      0.82 o 
   1   9   6       16.65       16.51      0.75 o 
   2   9   6       73.69       67.75      1.31 o 
   3   9   6       37.98       38.58      0.98 o 
   4   9   6        4.93        6.23      0.84 o 
   5   9   6       10.23       10.21      0.74 o 
   6   9   6       30.89       30.80      1.57 o 
   7   9   6       35.46       34.69      1.62 o 
   8   9   6        8.39        8.93      1.04 o 
  -7  10   6       18.05       17.92      1.51 o 
  -6  10   6        8.71        8.24      1.10 o 
  -5  10   6       28.48       31.01      1.12 o 
  -4  10   6        7.59        8.37      0.62 o 
  -3  10   6       31.50       32.17      1.21 o 
  -2  10   6        1.90        2.02      0.64 o 
  -1  10   6        6.18        6.98      0.57 o 
   0  10   6       34.52       33.28      0.98 o 
   1  10   6        7.66        7.34      0.58 o 
   2  10   6        4.20        5.45      0.54 o 
   3  10   6        9.36       11.17      0.65 o 
   4  10   6        6.63        7.94      0.74 o 
   5  10   6       33.43       34.36      1.21 o 
   6  10   6        4.41        4.93      0.93 o 
  -5  11   6        8.84       10.10      0.80 o 
  -4  11   6        5.01        6.17      1.17 o 
  -3  11   6        9.93        9.64      0.68 o 
  -2  11   6       22.70       24.28      1.07 o 
  -1  11   6       10.27        9.71      0.88 o 
   0  11   6        5.60        5.02      0.57 o 
   1  11   6        4.77        4.44      0.56 o 
   2  11   6       10.65       11.28      0.68 o 
   3  11   6       98.19      100.33      1.79 o 
   4  11   6        4.81        4.87      1.10 o 
  -9  -8   7       20.10       21.75      1.33 o 
  -8  -8   7        0.02        0.46      0.70 o 
 -10  -7   7        8.34        8.76      1.04 o 
  -9  -7   7       56.73       58.58      2.09 o 
  -8  -7   7        0.84        1.91      0.75 o 
  -7  -7   7        6.06        5.22      0.81 o 
  -6  -7   7       17.32       19.43      1.16 o 
  -5  -7   7       75.79       75.11      2.20 o 
  -4  -7   7       10.68        9.86      0.87 o 
  -3  -7   7       12.66       12.70      0.99 o 
  -2  -7   7        1.41        1.28      0.58 o 
  -1  -7   7        4.62        3.94      0.64 o 
   0  -7   7       25.03       24.94      1.10 o 
   1  -7   7       20.57       20.30      1.04 o 
   2  -7   7       17.12       18.44      0.99 o 
   3  -7   7        4.71        4.76      0.70 o 
   4  -7   7       25.21       24.01      1.16 o 
   5  -7   7       44.38       43.10      1.57 o 
   6  -7   7       18.35       21.06      1.16 o 
   7  -7   7       13.06       14.79      1.10 o 
   8  -7   7       14.23       14.27      1.10 o 
   9  -7   7       31.93       33.76      1.51 o 
  10  -7   7       10.88        8.35      1.04 o 
 -11  -6   7       69.36       74.21      2.20 o 
 -10  -6   7       13.12       13.02      0.78 o 
  -9  -6   7        1.61        1.86      0.53 o 
  -8  -6   7       14.60       13.56      0.96 o 
  -7  -6   7      107.60      111.60      2.09 o 
  -6  -6   7        4.43        4.93      0.75 o 
  -5  -6   7       55.07       55.51      1.80 o 
  -4  -6   7       43.88       40.72      1.45 o 
  -3  -6   7        0.06        0.17      0.52 o 
  -2  -6   7       33.83       31.09      1.22 o 
  -1  -6   7       25.43       20.42      1.04 o 
   0  -6   7       23.06       24.13      1.04 o 
   1  -6   7      116.87      111.13      2.78 o 
   2  -6   7        0.97        0.99      0.52 o 
   3  -6   7       32.40       34.55      0.90 o 
   4  -6   7       22.10       22.12      1.07 o 
   5  -6   7        3.16        3.30      0.47 o 
   6  -6   7       30.68       30.20      1.04 o 
   7  -6   7        1.12        0.70      0.64 o 
   8  -6   7       15.65       14.62      1.16 o 
   9  -6   7       24.47       25.75      1.33 o 
  10  -6   7       25.14       26.10      1.45 o 
 -12  -5   7        2.12        1.61      0.55 o 
 -11  -5   7        0.07       -0.37      0.58 o 
 -10  -5   7       33.33       33.99      1.11 o 
  -9  -5   7       13.00       13.29      0.74 o 
  -8  -5   7       30.18       30.35      0.96 o 
  -7  -5   7        3.55        3.94      0.49 o 
  -6  -5   7       34.63       28.92      0.86 o 
  -5  -5   7       47.26       50.13      1.15 o 
  -4  -5   7       92.66       92.52      1.70 o 
  -3  -5   7       70.58       70.49      2.15 o 
  -2  -5   7       35.96       32.96      0.82 o 
  -1  -5   7       35.33       34.00      0.84 o 
   0  -5   7       90.60       85.19      1.54 o 
   1  -5   7       36.08       34.83      1.04 o 
   2  -5   7        8.52        8.36      0.75 o 
   3  -5   7       45.10       43.85      1.00 o 
   4  -5   7        2.47        3.09      0.43 o 
   5  -5   7       20.38       22.67      1.04 o 
   6  -5   7        2.74        2.26      0.64 o 
   7  -5   7       16.27       13.63      1.04 o 
   8  -5   7       42.53       41.76      1.62 o 
   9  -5   7       13.88       13.69      1.10 o 
  10  -5   7        2.31        2.15      0.81 o 
  11  -5   7       41.67       39.33      1.74 o 
 -12  -4   7        8.03        7.89      0.70 o 
 -11  -4   7        4.99        4.79      0.62 o 
 -10  -4   7       30.14       28.69      1.42 o 
  -9  -4   7        9.96        9.85      0.70 o 
  -8  -4   7       32.64       33.47      1.00 o 
  -7  -4   7       36.66       37.34      1.00 o 
  -6  -4   7       87.52       83.49      1.62 o 
  -5  -4   7       26.98       25.58      0.78 o 
  -4  -4   7       38.90       40.72      0.98 o 
  -3  -4   7       16.51       14.04      0.59 o 
  -2  -4   7       22.40       16.09      0.73 o 
  -1  -4   7      125.45      109.17      1.87 o 
   0  -4   7       92.88       80.06      2.00 o 
   1  -4   7       14.33       13.79      0.70 o 
   2  -4   7       90.77       87.63      1.71 o 
   3  -4   7       92.00       83.39      1.58 o 
   4  -4   7      298.17      294.92      4.63 o 
   5  -4   7       31.93       28.62      2.18 o 
   6  -4   7       15.53       15.66      0.99 o 
   7  -4   7      108.55      106.15      2.78 o 
   8  -4   7       77.24       73.49      2.20 o 
   9  -4   7        2.53        2.38      0.75 o 
  10  -4   7       36.46       37.99      1.62 o 
  11  -4   7       22.59       22.16      1.39 o 
 -13  -3   7        5.04        5.63      0.99 o 
 -12  -3   7       33.58       35.20      1.17 o 
 -11  -3   7       11.04       11.17      0.74 o 
 -10  -3   7       11.89       12.24      0.70 o 
  -9  -3   7       19.93       17.78      0.82 o 
  -8  -3   7       24.24       23.83      0.93 o 
  -7  -3   7       33.63       30.39      1.04 o 
  -6  -3   7       84.77       81.00      1.56 o 
  -5  -3   7        2.94        2.05      0.39 o 
  -4  -3   7      271.30      268.51      4.16 o 
  -3  -3   7       86.18       87.57      1.58 o 
  -2  -3   7       24.82       23.27      0.69 o 
  -1  -3   7       68.11       65.77      1.25 o 
   0  -3   7       47.07       46.46      0.98 o 
   1  -3   7      334.25      342.40      5.15 o 
   2  -3   7      342.13      367.52     10.32 o 
   3  -3   7      245.44      270.10      5.77 o 
   4  -3   7        6.10        5.50      0.47 o 
   5  -3   7       18.08       16.62      0.70 o 
   6  -3   7       19.18       18.33      1.04 o 
   7  -3   7       20.05       16.01      1.04 o 
   8  -3   7       44.29       38.86      1.57 o 
   9  -3   7       41.91       40.49      1.62 o 
  10  -3   7       47.02       44.26      1.74 o 
  11  -3   7        5.98        5.86      0.93 o 
  12  -3   7       33.64       30.92      1.62 o 
 -13  -2   7       62.08       66.36      2.32 o 
 -12  -2   7       17.96       18.90      0.92 o 
 -11  -2   7       13.08       12.55      0.78 o 
 -10  -2   7       40.80       41.23      1.17 o 
  -9  -2   7       20.25       22.15      2.20 o 
  -8  -2   7       61.92       59.78      1.31 o 
  -7  -2   7      139.73      135.53      3.94 o 
  -6  -2   7       31.77       29.02      0.84 o 
  -5  -2   7       48.83       53.91      1.83 o 
  -4  -2   7      123.86      120.93      2.05 o 
  -3  -2   7       18.44       20.87      0.68 o 
  -2  -2   7       92.96       98.32      1.70 o 
  -1  -2   7        4.68        4.27      0.39 o 
   0  -2   7      156.78      167.86      2.69 o 
   1  -2   7      293.65      312.18      4.68 o 
   2  -2   7       34.84       32.86      0.84 o 
   3  -2   7       13.85       14.83      0.63 o 
   4  -2   7      202.84      206.46      3.28 o 
   5  -2   7       10.17        9.75      0.59 o 
   6  -2   7       10.48        9.28      0.81 o 
   7  -2   7        1.48        1.10      0.52 o 
   8  -2   7       21.71       19.20      1.16 o 
   9  -2   7       72.18       70.59      2.20 o 
  10  -2   7       35.27       34.86      1.57 o 
  11  -2   7       16.00       14.15      1.22 o 
  12  -2   7        3.25        4.58      0.93 o 
 -13  -1   7       18.55       20.24      1.33 o 
 -12  -1   7       58.47       62.19      1.54 o 
 -11  -1   7       38.68       38.66      1.15 o 
 -10  -1   7        6.25        5.23      0.57 o 
  -9  -1   7       12.37       12.70      0.69 o 
  -8  -1   7       18.03       17.39      0.74 o 
  -7  -1   7       21.68       22.16      0.76 o 
  -6  -1   7       94.73       85.90      1.64 o 
  -5  -1   7      121.23      116.72      4.84 o 
  -4  -1   7      130.92      131.68      2.19 o 
  -3  -1   7      108.93      106.32      4.29 o 
  -2  -1   7       26.72       29.45      1.10 o 
  -1  -1   7      169.48      160.35      3.71 o 
   0  -1   7      254.20      252.43      3.90 o 
   1  -1   7      119.15      130.59      2.13 o 
   2  -1   7       49.19       49.52      2.29 o 
   3  -1   7       52.65       55.60      1.11 o 
   4  -1   7       14.70       14.36      0.62 o 
   5  -1   7       16.56       15.06      0.63 o 
   6  -1   7        5.30        5.05      0.64 o 
   7  -1   7       89.15       87.00      2.44 o 
   8  -1   7       36.58       33.58      1.45 o 
   9  -1   7       54.26       58.87      1.91 o 
  10  -1   7       76.03       83.35      2.49 o 
  11  -1   7        9.17        9.28      0.99 o 
  12  -1   7       28.97       28.25      1.51 o 
 -14   0   7        7.59        7.95      0.99 o 
 -13   0   7       26.54       29.29      1.51 o 
 -12   0   7       20.26       22.71      1.45 o 
 -11   0   7       30.41       31.05      1.05 o 
 -10   0   7       21.48       21.58      0.83 o 
  -9   0   7       14.23       15.74      1.10 o 
  -8   0   7      111.38      104.19      1.93 o 
  -7   0   7      247.43      222.61      3.59 o 
  -6   0   7       11.75       11.53      0.75 o 
  -5   0   7        3.98        2.69      0.39 o 
  -4   0   7      112.32      113.61      4.32 o 
  -3   0   7       20.32       17.91      0.63 o 
  -2   0   7       20.61       28.16      0.74 o 
  -1   0   7      108.25       99.48      1.72 o 
   0   0   7        0.58        0.66      0.31 o 
   1   0   7       34.38       34.80      1.60 o 
   2   0   7       20.48       22.42      0.66 o 
   3   0   7      162.05      173.40      2.79 o 
   4   0   7        0.30        1.61      0.37 o 
   5   0   7        0.54        1.77      0.37 o 
   6   0   7       44.86       48.88      1.13 o 
   7   0   7        1.57        1.22      0.52 o 
   8   0   7       66.17       68.56      2.09 o 
   9   0   7       66.37       66.53      2.09 o 
  10   0   7       23.41       22.22      1.28 o 
  11   0   7        4.67        3.71      0.81 o 
  12   0   7       13.95       13.98      1.22 o 
  13   0   7        3.06        3.65      0.87 o 
 -13   1   7       18.47       18.91      1.22 o 
 -12   1   7       58.52       65.37      2.09 o 
 -11   1   7       38.76       38.76      1.91 o 
 -10   1   7        6.29        5.57      0.55 o 
  -9   1   7       12.34       11.43      0.81 o 
  -8   1   7       18.05       17.00      0.69 o 
  -7   1   7       21.72       22.49      0.76 o 
  -6   1   7       94.72       90.33      1.89 o 
  -5   1   7      121.38      116.95      1.99 o 
  -4   1   7      130.82      129.12      2.15 o 
  -3   1   7      108.54      101.57      1.76 o 
  -2   1   7       26.73       31.70      0.76 o 
  -1   1   7      169.70      158.61      2.54 o 
   0   1   7      254.95      254.94      7.31 o 
   1   1   7      118.99      128.80      2.13 o 
   2   1   7       49.08       48.36      1.03 o 
   3   1   7       52.66       53.48      1.11 o 
   4   1   7       14.61       13.44      0.62 o 
   5   1   7       16.56       17.08      0.66 o 
   6   1   7        5.29        5.28      0.45 o 
   7   1   7       89.29       89.18      1.68 o 
   8   1   7       36.66       36.09      0.96 o 
   9   1   7       54.47       54.29      1.86 o 
  10   1   7       75.95       79.23      2.38 o 
  11   1   7        9.17        8.58      0.93 o 
  12   1   7       28.92       31.03      1.51 o 
  13   1   7        9.86        9.69      1.04 o 
 -11   2   7       13.04       12.59      1.04 o 
 -10   2   7       40.76       42.44      1.13 o 
  -9   2   7       20.13       21.57      0.80 o 
  -8   2   7       61.74       58.72      1.27 o 
  -7   2   7      139.79      132.99      2.28 o 
  -6   2   7       31.84       30.07      1.80 o 
  -5   2   7       48.85       52.02      1.09 o 
  -4   2   7      123.81      117.56      1.99 o 
  -3   2   7       18.48       21.05      0.78 o 
  -2   2   7       93.06       95.90      1.77 o 
  -1   2   7        4.66        4.09      0.41 o 
   0   2   7      156.82      166.52      2.65 o 
   1   2   7      293.72      302.55      4.65 o 
   2   2   7       34.92       31.93      0.78 o 
   3   2   7       13.79       14.43      0.59 o 
   4   2   7      202.87      201.50      3.22 o 
   5   2   7       10.16       10.22      0.55 o 
   6   2   7       10.41       10.23      0.67 o 
   7   2   7        1.48        1.30      0.39 o 
   8   2   7       21.80       19.30      1.74 o 
   9   2   7       72.16       70.83      1.50 o 
  10   2   7       35.24       34.33      1.03 o 
  11   2   7       16.04       16.14      0.84 o 
  12   2   7        3.22        4.13      0.57 o 
  -9   3   7       19.84       19.43      1.10 o 
  -8   3   7       24.15       22.68      1.10 o 
  -7   3   7       33.59       30.80      1.22 o 
  -6   3   7       84.95       81.40      1.47 o 
  -5   3   7        2.97        1.89      0.29 o 
  -4   3   7      271.08      265.56      2.91 o 
  -3   3   7       86.20       88.64      1.21 o 
  -2   3   7       24.76       21.96      0.61 o 
  -1   3   7       67.84       65.25      1.19 o 
   0   3   7       47.10       45.46      0.92 o 
   1   3   7      333.89      337.02      5.09 o 
   2   3   7      342.20      350.70      5.37 o 
   3   3   7      245.45      255.51      6.76 o 
   4   3   7        6.16        6.00      0.41 o 
   5   3   7       18.00       16.60      0.61 o 
   6   3   7       19.07       19.22      0.69 o 
   7   3   7       20.04       18.75      0.84 o 
   8   3   7       44.40       40.34      1.02 o 
   9   3   7       41.91       43.97      1.57 o 
  10   3   7       46.89       44.55      1.62 o 
  -8   4   7       32.61       33.93      1.33 o 
  -7   4   7       36.63       37.13      1.13 o 
  -6   4   7       87.49       85.25      1.54 o 
  -5   4   7       27.02       28.39      0.74 o 
  -4   4   7       38.99       42.40      0.76 o 
  -3   4   7       16.56       15.06      0.56 o 
  -2   4   7       22.44       17.92      0.81 o 
  -1   4   7      125.13      109.28      2.55 o 
   0   4   7       92.76       81.84      2.03 o 
   1   4   7       14.30       13.17      0.75 o 
   2   4   7       90.97       87.00      2.15 o 
   3   4   7       92.04       86.42      2.15 o 
   4   4   7      297.97      304.63      6.44 o 
   5   4   7       31.93       28.42      1.10 o 
   6   4   7       15.50       15.31      0.87 o 
 -13   5   7       11.27        9.74      1.04 o 
 -12   5   7        2.14        2.49      0.81 o 
 -11   5   7        0.07       -0.06      0.64 o 
 -10   5   7       33.23       38.05      1.57 o 
  -9   5   7       13.09       15.14      1.04 o 
  -8   5   7       30.25       33.18      1.33 o 
  -7   5   7        3.59        3.60      0.64 o 
  -6   5   7       34.47       30.28      1.16 o 
  -5   5   7       47.14       52.56      1.11 o 
  -4   5   7       92.63       92.91      1.66 o 
  -3   5   7       70.64       71.78      1.35 o 
  -2   5   7       35.89       32.89      1.22 o 
   2   5   7        8.54        8.41      0.81 o 
   3   5   7       45.21       44.49      1.57 o 
   4   5   7        2.45        3.02      0.52 o 
 -12   6   7        4.39        4.76      0.87 o 
 -11   6   7       69.50       77.38      2.44 o 
 -10   6   7       13.11       12.70      1.10 o 
  -9   6   7        1.61        2.03      0.70 o 
  -8   6   7       14.63       15.49      1.10 o 
  -7   6   7      107.73      116.06      2.90 o 
  -6   6   7        4.43        4.76      0.70 o 
  -5   6   7       55.07       55.90      1.21 o 
  -4   6   7       43.85       42.03      1.00 o 
  -3   6   7        0.06        0.93      0.52 o 
  -2   6   7       34.00       29.87      1.22 o 
  -1   6   7       25.33       21.29      0.86 o 
   0   6   7       22.97       23.55      0.86 o 
   1   6   7      116.79      113.22      2.96 o 
   2   6   7        0.95       -0.12      0.64 o 
   3   6   7       32.41       33.90      2.00 o 
   4   6   7       22.02       21.98      1.28 o 
 -11   7   7       31.65       31.61      1.57 o 
 -10   7   7        8.28        8.82      0.99 o 
  -9   7   7       56.76       58.41      2.03 o 
  -8   7   7        0.81        0.35      0.64 o 
  -7   7   7        6.05        7.13      0.81 o 
  -6   7   7       17.36       18.44      1.10 o 
  -5   7   7       75.73       76.14      1.54 o 
  -4   7   7       10.70        9.86      0.87 o 
  -3   7   7       12.68       12.41      0.99 o 
  -2   7   7        1.41        0.44      0.47 o 
  -1   7   7        4.60        3.75      0.54 o 
   0   7   7       25.07       24.72      1.97 o 
   1   7   7       20.61       20.05      0.70 o 
   2   7   7       17.19       17.68      0.69 o 
   3   7   7        4.73        4.79      0.46 o 
   4   7   7       25.22       23.53      0.96 o 
   5   7   7       44.32       43.15      1.68 o 
   6   7   7       18.36       20.94      1.28 o 
   7   7   7       13.03       12.41      1.10 o 
   8   7   7       14.25       14.50      1.16 o 
   9   7   7       31.84       31.90      1.62 o 
 -10   8   7        9.34       10.31      0.87 o 
  -9   8   7       20.03       22.25      1.00 o 
  -8   8   7        0.02        0.17      0.64 o 
  -7   8   7        1.40        1.16      0.70 o 
  -6   8   7       29.92       33.00      1.45 o 
  -5   8   7       12.16       13.98      1.04 o 
  -4   8   7      146.07      143.50      3.65 o 
  -3   8   7       65.85       67.05      2.15 o 
  -2   8   7       34.68       35.36      0.91 o 
  -1   8   7       34.32       33.46      0.91 o 
   0   8   7       12.66       12.98      0.63 o 
   1   8   7        5.47        5.78      0.51 o 
   2   8   7       13.06       14.23      0.67 o 
   3   8   7       20.80       21.06      0.75 o 
   4   8   7       25.98       27.40      1.16 o 
   5   8   7       20.93       20.71      1.02 o 
   6   8   7        1.22        1.10      0.70 o 
   7   8   7       33.12       32.19      1.57 o 
   8   8   7       13.44       12.12      1.10 o 
   9   8   7        3.85        3.42      0.81 o 
  -9   9   7       28.35       34.98      1.80 o 
  -8   9   7       59.76       63.75      2.32 o 
  -7   9   7        0.84        0.99      0.81 o 
  -6   9   7       16.52       17.52      1.39 o 
  -5   9   7        8.09        8.01      0.72 o 
  -4   9   7        8.38        6.48      0.63 o 
  -3   9   7        2.74        2.16      0.53 o 
  -2   9   7       44.81       42.45      1.06 o 
  -1   9   7        2.26        1.98      0.47 o 
   0   9   7       75.48       78.38      1.46 o 
   1   9   7        5.61        4.53      0.72 o 
   2   9   7       18.66       18.60      0.88 o 
   3   9   7        5.73        5.73      0.78 o 
   4   9   7        4.13        4.13      0.63 o 
   5   9   7       31.79       31.73      1.62 o 
   6   9   7       18.85       19.14      1.33 o 
   7   9   7        8.53        9.74      1.04 o 
   8   9   7        1.35        1.33      0.81 o 
  -7  10   7       11.61       12.53      1.33 o 
  -6  10   7        9.97       13.05      1.28 o 
  -5  10   7        2.29        2.67      0.93 o 
  -4  10   7       19.66       21.93      0.98 o 
  -3  10   7        4.29        5.86      0.81 o 
  -2  10   7       16.00       17.05      0.78 o 
  -1  10   7       53.23       54.99      1.23 o 
   0  10   7        2.47        2.94      0.51 o 
   1  10   7        1.14        1.36      0.47 o 
   2  10   7      108.79      108.03      1.86 o 
   3  10   7        9.24        9.95      0.65 o 
   4  10   7      105.71      109.01      2.32 o 
   5  10   7       18.96       19.02      1.39 o 
  -3  11   7       12.89       14.45      0.88 o 
  -2  11   7       19.11       16.80      1.91 o 
  -1  11   7        5.25        4.88      0.80 o 
   0  11   7        5.41        4.95      0.60 o 
   1  11   7        1.57        1.22      0.60 o 
   2  11   7       31.99       30.57      3.22 o 
   3  11   7        2.87        2.49      1.16 o 
  -9  -8   8       12.29       14.62      1.28 o 
  -8  -8   8       11.64       11.48      1.10 o 
  -7  -8   8       28.97       28.77      1.45 o 
  -6  -8   8        3.98        4.47      0.81 o 
 -10  -7   8       28.08       31.38      1.62 o 
  -9  -7   8       14.94       14.38      1.22 o 
  -8  -7   8       18.65       17.86      1.22 o 
  -7  -7   8       11.10       11.54      1.04 o 
  -6  -7   8        6.34        5.68      0.81 o 
  -5  -7   8       26.43       25.58      1.28 o 
  -4  -7   8        3.00        2.55      0.70 o 
  -3  -7   8       25.43       27.78      1.33 o 
  -2  -7   8       49.40       49.07      1.62 o 
  -1  -7   8       26.03       22.80      1.16 o 
   0  -7   8       27.94       24.48      1.22 o 
   1  -7   8       19.53       19.26      1.04 o 
   2  -7   8       62.20       67.28      1.97 o 
   3  -7   8       43.24       43.21      1.62 o 
   4  -7   8       19.79       22.10      1.22 o 
   5  -7   8        0.27       -0.12      0.64 o 
   6  -7   8       46.43       49.07      1.80 o 
   7  -7   8       15.65       17.28      1.28 o 
   8  -7   8       22.35       21.17      1.28 o 
   9  -7   8        5.74        5.92      0.67 o 
 -11  -6   8        3.13        3.89      0.93 o 
 -10  -6   8        2.86        2.20      0.55 o 
  -9  -6   8        1.04        0.75      0.51 o 
  -8  -6   8        9.72        8.83      0.63 o 
  -7  -6   8       24.19       25.47      0.92 o 
  -6  -6   8      115.48      108.99      2.96 o 
  -5  -6   8       28.42       27.90      1.28 o 
  -4  -6   8      101.34       97.56      2.67 o 
  -3  -6   8       21.73       19.78      1.10 o 
  -2  -6   8       63.84       58.41      1.80 o 
  -1  -6   8       34.52       34.28      1.33 o 
   0  -6   8       21.94       19.95      1.10 o 
   1  -6   8       42.98       42.46      1.45 o 
   2  -6   8       42.55       43.56      1.10 o 
   3  -6   8       14.17       15.39      0.68 o 
   4  -6   8       13.61       13.20      0.68 o 
   5  -6   8       21.91       21.29      0.80 o 
   6  -6   8       56.41       58.45      1.37 o 
   7  -6   8       12.11       14.87      0.82 o 
   8  -6   8       16.80       16.49      0.90 o 
   9  -6   8       14.05       15.04      1.65 o 
  10  -6   8       12.56       11.66      0.78 o 
 -11  -5   8       35.23       37.22      1.21 o 
 -10  -5   8        2.12        1.68      0.53 o 
  -9  -5   8       33.75       32.83      1.06 o 
  -8  -5   8       13.63       14.31      0.74 o 
  -7  -5   8        3.31        3.03      0.51 o 
  -6  -5   8       35.24       37.60      2.18 o 
  -5  -5   8      123.08      121.97      2.17 o 
  -4  -5   8       12.59       12.95      0.68 o 
  -3  -5   8        1.58        1.71      0.39 o 
  -2  -5   8       14.85       12.71      0.62 o 
  -1  -5   8        3.01        2.87      0.39 o 
   0  -5   8        2.02        1.65      0.37 o 
   1  -5   8       18.23       15.91      0.68 o 
   2  -5   8        1.56        1.79      0.73 o 
   3  -5   8       47.04       44.07      1.10 o 
   4  -5   8       16.28       14.60      0.70 o 
   5  -5   8        0.20       -0.08      0.39 o 
   6  -5   8       32.58       32.49      0.99 o 
   7  -5   8        7.42        6.98      0.62 o 
   8  -5   8        3.51        4.03      0.58 o 
   9  -5   8       34.26       34.20      1.11 o 
  10  -5   8       42.01       41.30      1.74 o 
 -12  -4   8       23.72       25.82      2.12 o 
 -11  -4   8        7.20        6.72      0.68 o 
 -10  -4   8       11.98       11.30      0.74 o 
  -9  -4   8       82.22       85.14      4.32 o 
  -8  -4   8       17.08       15.71      1.02 o 
  -7  -4   8       65.40       63.77      1.41 o 
  -6  -4   8        1.62        1.60      0.73 o 
  -5  -4   8       60.31       58.08      3.57 o 
  -4  -4   8       25.46       23.08      0.78 o 
  -3  -4   8        2.98        2.12      0.39 o 
  -2  -4   8      110.84       97.51      1.74 o 
  -1  -4   8      171.93      155.99      2.60 o 
   0  -4   8       45.97       39.64      0.94 o 
   1  -4   8      114.36      106.70      2.58 o 
   2  -4   8       90.02       89.79      1.66 o 
   3  -4   8      220.59      213.13      4.90 o 
   4  -4   8       39.60       39.74      3.31 o 
   5  -4   8        2.61        2.55      0.45 o 
   6  -4   8        0.88        0.75      0.46 o 
   7  -4   8       34.52       34.66      2.38 o 
   8  -4   8        1.39        1.28      0.49 o 
   9  -4   8       31.88       29.81      1.45 o 
  10  -4   8       36.13       36.66      1.68 o 
  11  -4   8        2.35        3.65      0.87 o 
 -12  -3   8       13.95       14.96      0.88 o 
 -11  -3   8        1.84        2.25      0.57 o 
 -10  -3   8       21.72       22.06      0.92 o 
  -9  -3   8        6.04        5.97      0.59 o 
  -8  -3   8       31.12       29.34      0.92 o 
  -7  -3   8       28.61       26.68      0.86 o 
  -6  -3   8       41.54       41.07      1.03 o 
  -5  -3   8       19.49       17.05      1.22 o 
  -4  -3   8       24.07       22.85      1.51 o 
  -3  -3   8       34.82       34.74      0.99 o 
  -2  -3   8      142.44      143.80      5.25 o 
  -1  -3   8       31.13       31.58      1.36 o 
   0  -3   8       23.90       23.62      0.73 o 
   1  -3   8       72.45       66.77      1.31 o 
   2  -3   8      258.37      263.87      7.37 o 
   3  -3   8      136.41      128.90      2.23 o 
   4  -3   8       83.42       81.67      2.20 o 
   5  -3   8      202.77      195.00      3.26 o 
   6  -3   8       82.22       77.84      1.60 o 
   7  -3   8       12.01       11.26      0.87 o 
   8  -3   8        2.04        2.20      0.75 o 
   9  -3   8       26.59       26.04      1.39 o 
  10  -3   8        8.25        8.99      0.99 o 
  11  -3   8       25.29       24.88      1.45 o 
 -13  -2   8        0.03        0.32      0.57 o 
 -12  -2   8        8.69        7.87      0.69 o 
 -11  -2   8       22.35       21.49      0.92 o 
 -10  -2   8       62.50       64.66      2.55 o 
  -9  -2   8       19.61       19.38      0.86 o 
  -8  -2   8        5.92        5.57      0.53 o 
  -7  -2   8       71.57       63.08      1.39 o 
  -6  -2   8      137.70      129.60      2.28 o 
  -5  -2   8       24.58       23.99      0.78 o 
  -4  -2   8      152.46      143.06      2.38 o 
  -3  -2   8       90.86       87.05      1.58 o 
  -2  -2   8      163.67      162.40      2.60 o 
  -1  -2   8       14.32       12.60      0.73 o 
   0  -2   8        3.41        4.40      0.39 o 
   1  -2   8       43.59       44.75      0.98 o 
   2  -2   8       36.69       41.42      0.96 o 
   3  -2   8       34.86       38.66      1.04 o 
   4  -2   8      282.73      278.43      4.31 o 
   5  -2   8       63.32       66.95      1.39 o 
   6  -2   8      109.13      108.24      2.01 o 
   7  -2   8        1.56        0.84      0.43 o 
   8  -2   8       18.34       16.57      0.82 o 
   9  -2   8        2.53        1.74      0.75 o 
  10  -2   8        9.43       10.09      1.04 o 
  11  -2   8       28.08       27.90      1.51 o 
  12  -2   8       20.64       20.01      1.39 o 
 -13  -1   8       25.88       28.60      1.51 o 
 -12  -1   8       16.15       16.44      0.90 o 
 -11  -1   8       12.86       12.65      0.81 o 
 -10  -1   8       15.16       15.28      2.00 o 
  -9  -1   8       22.69       21.23      1.42 o 
  -8  -1   8        3.70        4.05      0.51 o 
  -7  -1   8      101.23       98.19      2.70 o 
  -6  -1   8       13.96       13.03      0.66 o 
  -5  -1   8      272.24      263.21      5.34 o 
  -4  -1   8      285.36      287.96      4.47 o 
  -3  -1   8      477.02      475.44     15.20 o 
  -2  -1   8       18.66       19.82      0.70 o 
  -1  -1   8       31.38       29.18      1.10 o 
   0  -1   8       35.99       33.99      1.16 o 
   1  -1   8       76.80       80.22      2.03 o 
   2  -1   8       26.90       26.45      1.10 o 
   3  -1   8      133.02      131.31      2.61 o 
   4  -1   8       12.47       12.73      0.84 o 
   5  -1   8       52.89       51.56      1.68 o 
   6  -1   8        5.24        4.93      0.67 o 
   7  -1   8        8.48        9.48      0.59 o 
   8  -1   8       18.02       18.40      0.82 o 
   9  -1   8        0.46        0.75      0.45 o 
  10  -1   8       37.70       38.80      1.68 o 
  11  -1   8       17.26       18.10      1.28 o 
  12  -1   8       37.52       39.92      1.27 o 
 -13   0   8        2.42        1.97      0.81 o 
 -12   0   8      169.71      187.33      3.32 o 
 -11   0   8      234.60      251.90      4.20 o 
 -10   0   8       98.04       95.44      1.91 o 
  -9   0   8        5.52        6.01      0.70 o 
  -8   0   8        0.23        0.44      0.43 o 
  -7   0   8        6.34        7.72      0.58 o 
  -6   0   8       52.72       57.81      1.23 o 
  -5   0   8        5.40        5.16      0.45 o 
  -4   0   8       45.11       45.81      1.05 o 
  -3   0   8        4.38        2.82      0.39 o 
  -2   0   8       91.00       87.00      2.99 o 
  -1   0   8       75.48       76.18      1.41 o 
   0   0   8       45.30       50.25      1.10 o 
   1   0   8       89.40       91.07      1.64 o 
   2   0   8      103.23       99.88      1.76 o 
   3   0   8       12.25        9.24      0.53 o 
   4   0   8       11.96       10.34      0.57 o 
   5   0   8      281.59      276.71      4.35 o 
   6   0   8       88.92       91.15      1.72 o 
   7   0   8       15.49       15.66      0.74 o 
   8   0   8       14.41       14.10      0.74 o 
   9   0   8       49.11       50.44      1.27 o 
  10   0   8       14.07       15.94      0.87 o 
  11   0   8        3.55        3.75      0.57 o 
  12   0   8        5.01        5.26      0.78 o 
 -12   1   8       16.04       17.48      1.16 o 
 -11   1   8       12.83       11.91      0.93 o 
 -10   1   8       15.20       14.27      0.80 o 
  -9   1   8       22.61       23.31      0.86 o 
  -8   1   8        3.65        3.28      0.61 o 
  -7   1   8      101.18       97.29      1.94 o 
  -6   1   8       13.95       11.69      0.73 o 
  -5   1   8      272.65      265.83      4.14 o 
  -4   1   8      285.40      288.94      4.45 o 
  -3   1   8      476.55      472.24      7.07 o 
  -2   1   8       18.80       19.49      0.66 o 
  -1   1   8       31.43       29.47      0.78 o 
   0   1   8       36.04       35.37      1.39 o 
   1   1   8       76.67       76.96      1.43 o 
   2   1   8       27.00       25.73      0.99 o 
   3   1   8      133.11      126.22      2.17 o 
   4   1   8       12.53       12.66      0.59 o 
   5   1   8       52.72       51.97      1.15 o 
   6   1   8        5.29        5.15      0.61 o 
   7   1   8        8.55        9.44      0.78 o 
   8   1   8       18.04       18.66      0.84 o 
   9   1   8        0.47        0.52      0.45 o 
  10   1   8       37.61       37.91      1.11 o 
  11   1   8       17.28       17.75      1.04 o 
  12   1   8       37.62       39.73      2.67 o 
 -11   2   8       22.45       23.49      1.33 o 
 -10   2   8       62.59       64.18      1.68 o 
  -9   2   8       19.63       19.15      0.82 o 
  -8   2   8        5.87        6.20      0.73 o 
  -7   2   8       71.38       65.00      1.33 o 
  -6   2   8      137.80      130.77      2.23 o 
  -5   2   8       24.46       23.10      0.73 o 
  -4   2   8      152.10      137.55      2.32 o 
  -3   2   8       91.03       86.22      2.23 o 
  -2   2   8      163.66      153.49      2.54 o 
  -1   2   8       14.39       13.22      0.87 o 
   0   2   8        3.41        4.08      0.64 o 
   1   2   8       43.69       44.06      1.65 o 
   2   2   8       36.60       40.92      0.94 o 
   3   2   8       34.90       39.62      0.94 o 
   4   2   8      282.56      271.11      4.27 o 
   5   2   8       63.28       64.95      1.33 o 
   6   2   8      109.42      110.17      4.99 o 
   7   2   8        1.54        1.42      0.41 o 
   8   2   8       18.33       19.39      0.80 o 
   9   2   8        2.58        1.78      1.04 o 
  10   2   8        9.40        9.91      0.68 o 
  11   2   8       28.05       26.03      2.03 o 
  12   2   8       20.62       21.11      1.28 o 
 -10   3   8       21.69       23.49      1.28 o 
  -9   3   8        6.03        6.55      0.81 o 
  -8   3   8       31.20       29.70      1.28 o 
  -7   3   8       28.68       27.49      1.22 o 
  -6   3   8       41.43       42.63      1.45 o 
  -5   3   8       19.59       17.65      0.63 o 
  -4   3   8       23.96       23.94      0.99 o 
  -3   3   8       34.76       34.72      0.82 o 
  -2   3   8      142.56      146.31      2.36 o 
  -1   3   8       31.18       32.20      0.78 o 
   0   3   8       23.93       24.18      0.68 o 
   1   3   8       72.45       66.89      1.25 o 
   2   3   8      258.37      262.29      4.04 o 
   3   3   8      136.10      129.79      3.36 o 
   4   3   8       83.26       81.91      1.50 o 
   5   3   8      202.61      203.72      3.22 o 
   6   3   8       82.22       81.90      1.77 o 
   7   3   8       12.06       12.31      0.64 o 
   8   3   8        2.03        2.26      0.64 o 
   9   3   8       26.63       27.96      1.28 o 
  -9   4   8       82.32       90.08      2.49 o 
  -8   4   8       17.09       13.92      0.99 o 
  -7   4   8       65.36       69.08      1.97 o 
  -6   4   8        1.64        2.32      0.58 o 
  -5   4   8       60.36       58.41      1.74 o 
  -4   4   8       25.48       26.16      0.74 o 
  -3   4   8        2.99        2.09      0.52 o 
  -2   4   8      110.43       98.20      2.38 o 
  -1   4   8      171.76      160.20      3.60 o 
   0   4   8       46.19       40.25      1.28 o 
   1   4   8      114.44      107.42      2.55 o 
   2   4   8       89.93       89.73      2.26 o 
   3   4   8      220.53      217.51      4.76 o 
   4   4   8       39.70       42.23      1.33 o 
   5   4   8        2.64        2.55      0.58 o 
  -4   5   8       12.59       13.34      0.87 o 
  -3   5   8        1.57        2.61      0.52 o 
  -2   5   8       14.80       12.06      0.87 o 
  -4   6   8      101.61      103.88      2.67 o 
  -3   6   8       21.65       20.36      1.04 o 
  -2   6   8       63.79       59.97      1.86 o 
  -1   6   8       34.37       34.22      1.39 o 
   0   6   8       21.92       19.66      1.10 o 
  -4   7   8        3.01        2.84      0.64 o 
  -3   7   8       25.34       27.09      1.28 o 
  -2   7   8       49.29       46.46      1.68 o 
  -1   7   8       26.00       22.85      1.22 o 
   0   7   8       28.06       26.22      1.28 o 
   1   7   8       19.53       19.49      1.22 o 
   2   7   8       62.23       62.41      2.23 o 
   3   7   8       43.28       43.10      1.16 o 
   9   7   8        5.74        5.10      0.93 o 
  10   7   8       11.49       10.38      1.04 o 
  -4   8   8       32.87       34.98      1.51 o 
  -3   8   8       74.03       74.53      2.38 o 
  -2   8   8       33.77       36.66      1.57 o 
  -1   8   8       40.06       39.27      1.62 o 
   0   8   8        9.96        8.92      1.28 o 
   1   8   8       24.30       23.73      0.82 o 
   2   8   8        0.76        1.22      0.44 o 
   3   8   8       33.92       34.96      0.97 o 
   4   8   8        6.62        6.84      0.93 o 
   5   8   8        4.04        3.31      0.87 o 
   6   8   8       33.58       33.93      1.62 o 
   7   8   8       49.39       48.66      1.97 o 
   8   8   8        7.97        8.12      1.04 o 
  -8   9   8        5.54        5.63      1.04 o 
  -7   9   8        0.71        2.09      0.93 o 
  -6   9   8        2.91        2.49      0.93 o 
  -5   9   8        5.81        7.13      1.04 o 
  -4   9   8       24.44       26.68      1.36 o 
  -3   9   8      144.47      143.41      2.73 o 
  -2   9   8        1.98        1.69      0.55 o 
  -1   9   8       26.40       25.00      1.16 o 
   0   9   8       45.34       46.56      1.71 o 
   1   9   8        2.68        2.17      0.48 o 
   2   9   8        5.11        4.61      0.53 o 
   3   9   8        0.36       -0.48      0.96 o 
   4   9   8       15.97       17.40      2.09 o 
   5   9   8       32.72       34.40      1.68 o 
   6   9   8        3.39        3.65      0.81 o 
  -6  10   8       10.78       10.85      1.22 o 
  -5  10   8        2.84        2.61      0.93 o 
  -4  10   8        3.06        3.20      0.75 o 
  -3  10   8        3.36        2.89      1.07 o 
  -2  10   8       26.33       27.27      2.06 o 
  -1  10   8        5.33        3.87      0.62 o 
   0  10   8       35.63       37.40      1.25 o 
   1  10   8       25.46       22.92      1.29 o 
   2  10   8       18.17       17.21      1.77 o 
   3  10   8       92.95       89.71      2.07 o 
   4  10   8       92.67       92.04      5.05 o 
  -8  -8   9       37.53       38.75      1.74 o 
  -7  -8   9       42.73       45.13      1.80 o 
  -6  -8   9       12.03       13.57      1.22 o 
  -5  -8   9       21.34       20.82      1.28 o 
  -4  -8   9        1.88        2.26      0.75 o 
  -9  -7   9        5.48        6.15      0.99 o 
  -8  -7   9        2.93        3.07      0.81 o 
  -7  -7   9        8.00        9.05      0.99 o 
  -6  -7   9        2.56        2.15      0.75 o 
  -5  -7   9       17.03       14.50      1.10 o 
  -4  -7   9       99.73       98.89      2.73 o 
  -3  -7   9       99.66      102.14      2.78 o 
  -2  -7   9       72.70       71.98      2.20 o 
  -1  -7   9       20.63       17.34      1.16 o 
   0  -7   9        6.85        7.77      0.87 o 
   1  -7   9       25.48       22.45      1.22 o 
   2  -7   9       38.90       40.54      1.57 o 
   3  -7   9        1.82        0.64      0.70 o 
   4  -7   9       13.57       12.76      1.04 o 
   5  -7   9       48.85       50.23      1.86 o 
   6  -7   9        3.47        3.94      0.81 o 
   7  -7   9        5.94        4.70      0.87 o 
   8  -7   9        6.09        7.31      0.99 o 
 -10  -6   9       48.19       53.79      1.45 o 
  -9  -6   9        7.05        6.36      0.65 o 
  -8  -6   9       32.83       35.08      2.20 o 
  -7  -6   9       37.48       40.77      3.07 o 
  -6  -6   9        3.90        4.12      1.02 o 
  -5  -6   9      141.32      138.45      3.54 o 
  -4  -6   9       74.99       74.48      2.26 o 
  -3  -6   9       71.89       67.92      2.09 o 
  -2  -6   9        1.75        1.86      0.64 o 
  -1  -6   9        6.38        6.90      0.75 o 
   0  -6   9        8.17        7.08      0.75 o 
   1  -6   9       11.30        9.18      0.57 o 
   2  -6   9       20.60       22.16      0.80 o 
   3  -6   9        6.94        7.22      0.57 o 
   4  -6   9        8.22        7.49      1.16 o 
   5  -6   9        7.23        7.60      0.61 o 
   6  -6   9       16.55       16.85      0.80 o 
   7  -6   9       10.04       10.63      0.78 o 
   8  -6   9        6.46        7.07      0.63 o 
   9  -6   9        3.09        3.52      0.70 o 
 -11  -5   9       16.01       18.97      1.33 o 
 -10  -5   9      103.32      104.14      2.15 o 
  -9  -5   9       10.73       11.13      1.10 o 
  -8  -5   9       23.65       23.44      0.94 o 
  -7  -5   9       14.42       13.89      0.74 o 
  -6  -5   9        8.88        8.78      0.67 o 
  -5  -5   9       62.41       57.80      1.31 o 
  -4  -5   9       40.33       37.90      1.02 o 
  -3  -5   9       18.67       17.72      0.72 o 
  -2  -5   9       23.80       25.64      0.80 o 
  -1  -5   9       23.53       21.17      0.76 o 
   0  -5   9       45.35       44.82      1.91 o 
   1  -5   9        6.08        4.68      0.49 o 
   2  -5   9       14.61       13.91      0.68 o 
   3  -5   9       46.59       45.21      1.13 o 
   4  -5   9       51.02       47.93      1.19 o 
   5  -5   9        6.30        5.89      0.55 o 
   6  -5   9        3.07        3.68      0.70 o 
   7  -5   9       54.57       52.86      1.33 o 
   8  -5   9        8.39        9.25      0.68 o 
   9  -5   9        3.28        3.63      0.62 o 
  10  -5   9       12.91       13.17      1.16 o 
 -11  -4   9        0.65        0.03      0.55 o 
 -10  -4   9        3.81        4.84      0.63 o 
  -9  -4   9        2.49        2.58      0.55 o 
  -8  -4   9        3.89        3.60      0.55 o 
  -7  -4   9       12.75       11.60      0.70 o 
  -6  -4   9       77.11       77.13      1.58 o 
  -5  -4   9       24.00       24.38      0.84 o 
  -4  -4   9       70.48       70.38      1.43 o 
  -3  -4   9        3.78        2.96      0.43 o 
  -2  -4   9       18.82       16.56      0.69 o 
  -1  -4   9       82.88       73.49      1.80 o 
   0  -4   9       20.19       19.33      1.16 o 
   1  -4   9       20.06       21.21      0.76 o 
   2  -4   9      113.85      115.86      2.07 o 
   3  -4   9      169.41      167.92      4.70 o 
   4  -4   9      114.85      109.07      2.07 o 
   5  -4   9       29.92       28.67      0.88 o 
   6  -4   9        2.17        1.71      0.49 o 
   7  -4   9       19.92       17.75      0.82 o 
   8  -4   9        5.43        6.58      0.63 o 
   9  -4   9        1.79        1.42      0.53 o 
  10  -4   9        6.49        5.92      0.66 o 
 -12  -3   9       53.80       58.92      2.67 o 
 -11  -3   9        6.22        6.19      0.70 o 
 -10  -3   9        9.97        9.43      0.72 o 
  -9  -3   9        0.12        1.00      0.51 o 
  -8  -3   9       47.25       48.13      1.25 o 
  -7  -3   9       23.81       23.90      0.88 o 
  -6  -3   9       78.95       73.99      3.34 o 
  -5  -3   9       17.22       16.02      0.72 o 
  -4  -3   9        4.30        5.24      0.47 o 
  -3  -3   9       45.84       46.01      1.31 o 
  -2  -3   9      132.46      129.94      4.26 o 
  -1  -3   9       39.67       34.21      0.92 o 
   0  -3   9       84.41       80.61      1.56 o 
   1  -3   9       40.88       41.08      1.36 o 
   2  -3   9       82.45       80.24      4.52 o 
   3  -3   9       59.58       58.55      1.77 o 
   4  -3   9      242.13      236.74      3.88 o 
   5  -3   9       46.39       45.61      1.17 o 
   6  -3   9       19.81       19.01      0.80 o 
   7  -3   9       32.20       32.16      2.41 o 
   8  -3   9        2.06        1.62      0.53 o 
   9  -3   9        0.52        0.23      0.49 o 
  10  -3   9       36.84       34.87      1.13 o 
  11  -3   9       26.35       26.12      1.97 o 
 -12  -2   9       39.42       39.53      1.25 o 
 -11  -2   9       29.49       32.53      1.13 o 
 -10  -2   9       20.45       20.53      0.92 o 
  -9  -2   9       36.71       40.28      1.31 o 
  -8  -2   9       57.15       57.17      1.35 o 
  -7  -2   9       20.47       18.24      0.80 o 
  -6  -2   9        2.43        2.81      0.47 o 
  -5  -2   9        2.77        2.57      0.41 o 
  -4  -2   9      246.04      238.33      8.82 o 
  -3  -2   9        3.32        3.21      0.46 o 
  -2  -2   9        0.02        0.01      0.38 o 
  -1  -2   9       78.28       77.31      1.50 o 
   0  -2   9       31.90       32.47      1.04 o 
   1  -2   9       28.01       28.79      0.84 o 
   2  -2   9        9.61        9.98      0.61 o 
   3  -2   9        4.29        4.71      0.47 o 
   4  -2   9       26.58       27.81      1.25 o 
   5  -2   9       60.92       59.73      1.31 o 
   6  -2   9       10.99       10.77      0.66 o 
   7  -2   9       10.42       10.62      0.66 o 
   8  -2   9       10.05        9.61      0.73 o 
   9  -2   9        6.95        5.51      0.62 o 
  10  -2   9        0.96        0.61      0.51 o 
  11  -2   9       21.16       23.31      1.00 o 
 -12  -1   9        1.71        1.60      0.67 o 
 -11  -1   9       38.66       41.52      1.39 o 
 -10  -1   9       26.22       27.62      1.03 o 
  -9  -1   9       38.72       41.39      1.60 o 
  -8  -1   9        8.08        9.13      0.63 o 
  -7  -1   9       33.95       31.16      0.96 o 
  -6  -1   9       91.92       90.22      1.76 o 
  -5  -1   9       14.21       13.80      0.87 o 
  -4  -1   9       21.94       21.39      0.76 o 
  -3  -1   9        1.79        1.19      0.39 o 
  -2  -1   9       40.48       40.80      0.96 o 
  -1  -1   9       78.17       86.15      1.58 o 
   0  -1   9       10.72       11.10      0.59 o 
   1  -1   9       41.78       43.25      1.03 o 
   2  -1   9       33.29       36.50      0.94 o 
   3  -1   9        9.46        7.71      0.51 o 
   4  -1   9       52.40       53.96      1.91 o 
   5  -1   9       13.07       13.80      0.68 o 
   6  -1   9       54.38       53.38      1.25 o 
   7  -1   9       73.39       76.02      1.60 o 
   8  -1   9        9.77       10.32      0.90 o 
   9  -1   9       59.86       62.88      1.86 o 
  10  -1   9        0.94        0.28      0.51 o 
  11  -1   9       12.00       12.01      0.78 o 
 -13   0   9        2.12        1.97      0.81 o 
 -12   0   9        5.24        5.88      0.66 o 
 -11   0   9        2.86        3.13      0.59 o 
 -10   0   9        2.24        1.30      0.51 o 
  -9   0   9        2.29        2.67      0.75 o 
  -8   0   9        6.45        6.75      0.57 o 
  -7   0   9       14.59       14.56      0.70 o 
  -6   0   9       21.29       21.02      0.76 o 
  -5   0   9       96.42       96.41      1.89 o 
  -4   0   9       22.63       21.90      0.74 o 
  -3   0   9      329.77      324.36      6.38 o 
  -2   0   9      113.95      109.56      1.93 o 
  -1   0   9       29.14       28.62      0.82 o 
   0   0   9       37.39       33.45      0.88 o 
   1   0   9      263.35      272.99      6.21 o 
   2   0   9       11.08        8.14      0.49 o 
   3   0   9        0.81        0.23      0.37 o 
   4   0   9        3.86        2.81      0.43 o 
   5   0   9       54.46       55.13      1.25 o 
   6   0   9        3.87        3.23      0.47 o 
   7   0   9        0.86        1.05      0.61 o 
   8   0   9       45.81       46.16      1.21 o 
   9   0   9        1.87        1.75      0.78 o 
  10   0   9       25.76       25.69      1.00 o 
  11   0   9        0.08       -0.02      0.51 o 
 -12   1   9        1.73        1.71      0.57 o 
 -11   1   9       38.71       43.33      1.23 o 
 -10   1   9       26.18       28.50      0.96 o 
  -9   1   9       38.66       38.75      1.13 o 
  -8   1   9        8.05        9.40      0.90 o 
  -7   1   9       34.02       32.68      0.92 o 
  -6   1   9       91.92       91.37      2.73 o 
  -5   1   9       14.16       13.61      0.70 o 
  -4   1   9       21.90       21.97      0.76 o 
  -3   1   9        1.81        2.27      0.35 o 
  -2   1   9       40.43       41.74      1.02 o 
  -1   1   9       78.17       82.45      1.56 o 
   0   1   9       10.69       11.53      0.59 o 
   1   1   9       41.84       42.04      1.00 o 
   2   1   9       33.18       35.23      0.92 o 
   3   1   9        9.43        7.63      0.49 o 
   4   1   9       52.49       54.51      1.21 o 
   5   1   9       13.04       12.64      0.68 o 
   6   1   9       54.43       54.16      1.23 o 
   7   1   9       73.32       76.13      1.60 o 
   8   1   9        9.76        9.66      0.67 o 
   9   1   9       59.97       58.98      1.41 o 
  10   1   9        0.94        0.57      0.90 o 
  11   1   9       12.02       11.08      0.74 o 
  12   1   9       10.02        9.40      1.04 o 
 -11   2   9       29.51       32.42      1.51 o 
 -10   2   9       20.46       20.36      1.28 o 
  -9   2   9       36.62       38.75      1.09 o 
  -8   2   9       57.20       55.78      1.27 o 
  -7   2   9       20.50       19.30      1.13 o 
  -6   2   9        2.45        2.92      0.46 o 
  -5   2   9        2.78        2.64      0.46 o 
  -4   2   9      246.42      241.58      3.79 o 
  -3   2   9        3.29        2.74      0.39 o 
  -2   2   9        0.02        0.17      0.35 o 
  -1   2   9       78.18       78.16      1.68 o 
   0   2   9       31.99       31.48      0.82 o 
   1   2   9       28.06       28.24      0.80 o 
   2   2   9        9.60        9.26      0.84 o 
   3   2   9        4.30        5.20      0.45 o 
   4   2   9       26.68       29.09      0.84 o 
   5   2   9       60.84       59.90      1.29 o 
   6   2   9       10.99       10.66      0.63 o 
   7   2   9       10.44        9.94      0.93 o 
   8   2   9       10.10        9.79      0.63 o 
   9   2   9        6.93        6.14      0.59 o 
  10   2   9        0.94        0.02      0.47 o 
  11   2   9       21.19       22.62      1.33 o 
 -11   3   9        6.27        6.61      0.87 o 
 -10   3   9        9.91       11.95      1.04 o 
  -9   3   9        0.12       -0.17      0.64 o 
  -8   3   9       47.25       46.63      1.68 o 
  -7   3   9       23.82       27.09      1.22 o 
  -6   3   9       79.13       76.27      2.15 o 
  -5   3   9       17.26       16.30      0.99 o 
  -4   3   9        4.29        5.92      0.64 o 
  -3   3   9       45.91       47.57      3.39 o 
  -2   3   9      132.42      130.96      2.17 o 
  -1   3   9       39.67       34.43      1.36 o 
   0   3   9       84.42       83.21      1.50 o 
   1   3   9       40.75       40.66      1.71 o 
   2   3   9       82.64       82.36      1.50 o 
   3   3   9       59.74       60.19      1.23 o 
   4   3   9      242.41      243.72      4.67 o 
   5   3   9       46.22       47.01      1.09 o 
   6   3   9       19.92       18.27      1.04 o 
   7   3   9       32.20       34.34      1.39 o 
   8   3   9        2.09        1.33      0.70 o 
   9   3   9        0.52        0.29      0.64 o 
  -8   4   9        3.84        2.26      0.70 o 
  -7   4   9       12.69       12.93      0.99 o 
  -6   4   9       77.20       78.88      2.20 o 
  -5   4   9       24.16       27.09      1.16 o 
  -4   4   9       70.44       69.70      1.37 o 
  -3   4   9        3.86        3.36      0.58 o 
  -2   4   9       18.80       19.20      0.93 o 
  -1   4   9       82.88       77.84      2.03 o 
   0   4   9       20.15       20.36      0.93 o 
   1   4   9       20.05       21.75      0.99 o 
   2   4   9      114.10      115.02      2.84 o 
   3   4   9      169.41      168.56      3.89 o 
   4   4   9      114.90      117.40      2.78 o 
   5   4   9       29.85       29.18      1.22 o 
  -4   5   9       40.31       39.38      1.39 o 
  -3   5   9       18.72       19.31      1.04 o 
  -4   6   9       74.81       77.26      2.20 o 
  -3   6   9       72.10       70.36      2.09 o 
  -2   6   9        1.72        1.68      0.64 o 
  -1   6   9        6.33        5.97      0.81 o 
  -4   7   9       99.83       98.72      2.73 o 
  -3   7   9       99.57      101.10      2.84 o 
  -2   7   9       72.72       73.90      2.26 o 
  -1   7   9       20.54       18.10      1.10 o 
   0   7   9        6.88        6.67      0.87 o 
   1   7   9       25.43       22.45      1.33 o 
   2   7   9       39.07       39.04      1.62 o 
  -4   8   9        1.92        2.26      0.70 o 
  -3   8   9        9.78        9.80      0.99 o 
  -2   8   9       12.29       12.01      1.04 o 
  -1   8   9        7.90        8.12      0.99 o 
   0   8   9       16.22       17.38      0.90 o 
   1   8   9       38.34       42.01      1.68 o 
   2   8   9        0.64        0.49      0.51 o 
   3   8   9       15.04       13.40      1.16 o 
   4   8   9        5.73        5.74      0.93 o 
   5   8   9       37.05       36.02      1.68 o 
   6   8   9        4.46        5.28      0.93 o 
   7   8   9       23.45       25.00      1.51 o 
  -7   9   9        0.06       -0.64      0.81 o 
  -6   9   9       34.29       36.89      1.86 o 
  -5   9   9        6.22        5.39      0.99 o 
  -4   9   9        3.80        3.83      0.93 o 
  -3   9   9       10.22       12.54      0.84 o 
  -2   9   9        2.60        2.69      0.59 o 
  -1   9   9       23.63       23.69      1.03 o 
   0   9   9       40.08       42.37      1.27 o 
   1   9   9        4.72        5.33      0.66 o 
   2   9   9        2.64        1.62      0.75 o 
   3   9   9       25.66       25.64      1.51 o 
   4   9   9       16.95       16.82      1.33 o 
   5   9   9       48.37       50.98      2.09 o 
  -4  10   9        7.11        7.60      1.10 o 
  -3  10   9       25.16       25.97      1.06 o 
  -2  10   9        7.71        8.34      1.42 o 
  -1  10   9       74.12       74.99      1.80 o 
   0  10   9        4.48        6.24      0.70 o 
   1  10   9       15.07       17.62      0.96 o 
   2  10   9       24.24       24.37      2.09 o 
  -6  -8  10        0.63        0.81      0.81 o 
  -5  -8  10       15.65       15.37      1.28 o 
  -4  -8  10       16.67       18.73      1.28 o 
  -3  -8  10       52.86       55.33      1.97 o 
  -2  -8  10       16.01       16.07      1.16 o 
  -1  -8  10       23.29       24.07      1.28 o 
   0  -8  10       21.96       20.47      1.22 o 
  -8  -7  10       18.84       17.98      1.33 o 
  -7  -7  10       15.49       14.50      1.28 o 
  -6  -7  10        3.15        2.78      0.87 o 
  -5  -7  10       44.20       44.02      1.74 o 
  -4  -7  10       22.25       20.88      1.28 o 
  -3  -7  10       83.59       87.12      2.55 o 
  -2  -7  10      121.19      123.26      3.31 o 
  -1  -7  10        3.82        3.19      0.75 o 
   0  -7  10       76.38       77.61      2.38 o 
   1  -7  10       18.99       20.88      1.22 o 
   2  -7  10       24.82       24.65      1.28 o 
   3  -7  10        1.99        2.09      0.75 o 
   4  -7  10        1.08        1.10      0.75 o 
   5  -7  10        1.80        2.44      0.75 o 
   6  -7  10       10.33       12.76      1.10 o 
   7  -7  10       28.12       31.44      1.62 o 
  -9  -6  10       45.23       46.69      3.16 o 
  -8  -6  10        0.61        0.21      0.51 o 
  -7  -6  10       47.26       46.86      4.15 o 
  -6  -6  10       19.31       18.61      0.84 o 
  -5  -6  10        1.04        1.57      0.49 o 
  -4  -6  10        4.83        4.32      0.84 o 
  -3  -6  10       12.97       13.11      1.10 o 
  -2  -6  10       11.22        9.69      0.93 o 
  -1  -6  10        6.46        5.80      0.61 o 
   0  -6  10       14.17       14.00      0.75 o 
   1  -6  10       35.65       37.51      1.07 o 
   2  -6  10       42.48       45.19      2.35 o 
   3  -6  10       11.66       12.31      0.73 o 
   4  -6  10       23.47       24.58      0.90 o 
   5  -6  10        2.10        1.03      0.51 o 
   6  -6  10       21.09       22.64      0.94 o 
   7  -6  10       22.46       21.99      0.98 o 
   8  -6  10       12.17       12.50      0.80 o 
 -10  -5  10        2.76        2.55      0.59 o 
  -9  -5  10        0.16       -0.15      0.51 o 
  -8  -5  10       20.88       21.79      1.25 o 
  -7  -5  10       38.86       39.35      1.15 o 
  -6  -5  10       50.15       52.36      1.31 o 
  -5  -5  10        5.86        6.09      0.58 o 
  -4  -5  10       12.47       13.22      0.72 o 
  -3  -5  10       34.34       32.00      0.94 o 
  -2  -5  10       18.02       16.20      0.72 o 
  -1  -5  10        5.16        4.22      0.47 o 
   0  -5  10       55.78       53.60      1.23 o 
   1  -5  10       35.78       37.15      1.89 o 
   2  -5  10       13.47       14.17      0.73 o 
   3  -5  10       38.12       38.73      1.06 o 
   4  -5  10       10.15        7.87      0.67 o 
   5  -5  10       31.91       31.41      1.00 o 
   6  -5  10        8.29        8.05      0.87 o 
   7  -5  10        1.04        0.61      0.51 o 
   8  -5  10       34.90       33.63      1.13 o 
   9  -5  10       31.90       29.47      1.51 o 
 -11  -4  10        6.14        6.44      0.99 o 
 -10  -4  10       25.84       26.48      1.05 o 
  -9  -4  10       23.92       25.80      1.00 o 
  -8  -4  10       12.58       12.24      0.76 o 
  -7  -4  10       24.15       22.46      0.88 o 
  -6  -4  10       10.45        9.68      0.90 o 
  -5  -4  10       98.57       97.63      1.91 o 
  -4  -4  10       10.32       10.30      0.66 o 
  -3  -4  10       14.24       14.78      0.72 o 
  -2  -4  10       38.95       36.15      1.74 o 
  -1  -4  10        4.69        3.69      0.47 o 
   0  -4  10       14.67       15.96      1.04 o 
   1  -4  10        4.99        5.42      0.61 o 
   2  -4  10       91.78       93.14      1.82 o 
   3  -4  10       92.16       91.84      1.82 o 
   4  -4  10        1.74        1.50      0.55 o 
   5  -4  10       32.02       28.47      1.28 o 
   6  -4  10        3.74        3.43      0.55 o 
   7  -4  10        0.31        0.47      0.47 o 
   8  -4  10       33.64       33.29      1.11 o 
   9  -4  10        5.30        6.05      0.66 o 
 -11  -3  10        3.46        3.70      0.87 o 
 -10  -3  10        5.11        4.35      0.62 o 
  -9  -3  10        1.31        1.86      0.55 o 
  -8  -3  10       22.31       22.17      1.80 o 
  -7  -3  10       36.26       34.66      1.31 o 
  -6  -3  10       42.39       38.71      1.09 o 
  -5  -3  10       14.70       12.82      0.66 o 
  -4  -3  10       32.66       31.05      0.92 o 
  -3  -3  10       15.24       13.78      0.69 o 
  -2  -3  10        5.06        4.35      0.47 o 
  -1  -3  10       23.54       20.68      0.74 o 
   0  -3  10       83.18       75.06      2.15 o 
   1  -3  10       94.38       88.92      1.72 o 
   2  -3  10       12.05       12.05      0.68 o 
   3  -3  10       34.59       33.69      1.22 o 
   4  -3  10       59.97       58.84      3.89 o 
   5  -3  10       44.38       42.28      1.62 o 
   6  -3  10        1.65        1.83      0.49 o 
   7  -3  10       11.22       10.14      0.70 o 
   8  -3  10       12.40       11.58      1.04 o 
   9  -3  10        5.39        5.37      0.63 o 
  10  -3  10       36.10       38.33      1.39 o 
 -11  -2  10        6.13        7.02      1.48 o 
 -10  -2  10       16.40       16.12      1.60 o 
  -9  -2  10        7.14        6.33      0.73 o 
  -8  -2  10        3.47        2.67      0.55 o 
  -7  -2  10        7.34        7.64      0.87 o 
  -6  -2  10       66.52       61.72      1.80 o 
  -5  -2  10       19.30       17.16      0.76 o 
  -4  -2  10       11.58       10.59      0.66 o 
  -3  -2  10        9.75        9.82      0.59 o 
  -2  -2  10        9.88        8.74      0.55 o 
  -1  -2  10        5.66        5.42      0.47 o 
   0  -2  10       43.01       43.88      2.29 o 
   1  -2  10       37.79       36.65      1.39 o 
   2  -2  10       79.15       78.44      1.58 o 
   3  -2  10       22.60       23.89      0.82 o 
   4  -2  10       30.35       30.30      1.02 o 
   5  -2  10       88.70       91.79      2.96 o 
   6  -2  10       40.18       37.32      1.09 o 
   7  -2  10       26.85       25.70      0.98 o 
   8  -2  10        2.83        2.54      0.57 o 
   9  -2  10        2.75        3.36      0.57 o 
  10  -2  10       28.20       27.29      1.07 o 
 -12  -1  10       16.50       19.52      1.07 o 
 -11  -1  10       59.78       66.97      3.05 o 
 -10  -1  10       55.55       57.27      1.46 o 
  -9  -1  10        2.26        2.63      0.55 o 
  -8  -1  10       43.33       43.74      1.74 o 
  -7  -1  10       51.53       51.23      1.25 o 
  -6  -1  10       20.63       22.62      0.99 o 
  -5  -1  10       77.17       76.58      3.10 o 
  -4  -1  10       30.51       28.44      2.00 o 
  -3  -1  10       49.01       45.10      1.11 o 
  -2  -1  10       50.38       48.88      1.13 o 
  -1  -1  10        6.74        7.07      0.52 o 
   0  -1  10       38.61       40.22      1.42 o 
   1  -1  10       19.29       19.43      0.74 o 
   2  -1  10       32.96       32.67      0.92 o 
   3  -1  10        8.09        9.16      0.90 o 
   4  -1  10       46.66       47.82      1.54 o 
   5  -1  10       62.03       63.86      1.44 o 
   6  -1  10       15.09       13.90      0.73 o 
   7  -1  10        5.88        6.19      0.62 o 
   8  -1  10       12.61       12.07      1.13 o 
   9  -1  10       22.19       23.66      0.96 o 
  10  -1  10       17.02       17.80      0.90 o 
 -12   0  10        2.53        3.00      1.10 o 
 -11   0  10        1.44        1.28      0.55 o 
 -10   0  10        6.40        5.97      0.62 o 
  -9   0  10        0.63        0.79      0.51 o 
  -8   0  10        0.27        0.00      0.52 o 
  -7   0  10        2.82        2.85      0.49 o 
  -6   0  10       46.11       47.38      1.17 o 
  -5   0  10        2.68        2.13      0.45 o 
  -4   0  10      300.10      287.51      4.53 o 
  -3   0  10      372.64      373.86      6.18 o 
  -2   0  10        5.61        4.31      0.45 o 
  -1   0  10       33.77       32.62      0.88 o 
   0   0  10        3.94        2.23      0.41 o 
   1   0  10       25.24       26.18      0.82 o 
   2   0  10        5.09        5.16      0.49 o 
   3   0  10      146.82      146.32      2.81 o 
   4   0  10       43.84       43.32      1.11 o 
   5   0  10        9.28       10.60      0.73 o 
   6   0  10        1.02        1.68      0.49 o 
   7   0  10       10.81       11.02      1.16 o 
   8   0  10        5.96        6.23      0.59 o 
   9   0  10        2.44        2.32      0.53 o 
  10   0  10       11.56       12.43      1.48 o 
  11   0  10        1.93        2.38      0.87 o 
 -12   1  10       16.46       16.99      1.33 o 
 -11   1  10       59.86       65.59      1.56 o 
 -10   1  10       55.76       58.35      1.43 o 
  -9   1  10        2.22        1.77      0.51 o 
  -8   1  10       43.19       45.81      1.19 o 
  -7   1  10       51.37       50.69      1.23 o 
  -6   1  10       20.66       23.07      0.80 o 
  -5   1  10       77.22       77.39      2.00 o 
  -4   1  10       30.59       29.76      0.88 o 
  -3   1  10       49.19       46.83      1.09 o 
  -2   1  10       50.36       49.29      1.13 o 
  -1   1  10        6.73        7.09      0.84 o 
   0   1  10       38.67       40.00      1.83 o 
   1   1  10       19.33       18.94      0.70 o 
   2   1  10       32.94       32.41      0.92 o 
   3   1  10        8.13        9.35      0.99 o 
   4   1  10       46.74       47.30      2.00 o 
   5   1  10       61.92       63.89      1.94 o 
   6   1  10       15.21       13.28      1.02 o 
   7   1  10        5.92        6.10      0.96 o 
   8   1  10       12.61       11.65      0.72 o 
   9   1  10       22.12       19.86      0.88 o 
  10   1  10       17.00       16.39      0.88 o 
  11   1  10        4.93        4.78      0.63 o 
 -12   2  10        0.66        0.00      0.81 o 
 -11   2  10        6.14        7.54      0.99 o 
 -10   2  10       16.40       15.72      1.22 o 
  -9   2  10        7.14        7.60      0.93 o 
  -8   2  10        3.49        2.98      0.51 o 
  -7   2  10        7.32        6.41      0.55 o 
  -6   2  10       66.40       65.43      1.37 o 
  -5   2  10       19.36       17.51      0.74 o 
  -4   2  10       11.65       11.06      0.78 o 
  -3   2  10        9.73        8.91      0.58 o 
  -2   2  10        9.94        8.71      0.51 o 
  -1   2  10        5.60        5.86      0.45 o 
   0   2  10       43.10       42.56      1.00 o 
   1   2  10       37.71       36.64      1.02 o 
   2   2  10       78.89       77.60      1.54 o 
   3   2  10       22.52       24.21      0.80 o 
   4   2  10       30.43       29.48      0.88 o 
   5   2  10       88.83       90.89      1.78 o 
   6   2  10       40.15       40.17      1.09 o 
   7   2  10       26.77       28.09      0.94 o 
   8   2  10        2.85        3.39      0.53 o 
   9   2  10        2.74        2.12      0.53 o 
  10   2  10       28.24       28.94      1.45 o 
  11   2  10       26.71       28.77      1.51 o 
 -11   3  10        3.47        2.96      0.87 o 
 -10   3  10        5.15        4.58      0.81 o 
  -9   3  10        1.34        0.70      0.70 o 
  -8   3  10       22.29       23.49      1.28 o 
  -7   3  10       36.13       35.85      1.45 o 
  -6   3  10       42.32       39.50      1.45 o 
  -5   3  10       14.70       14.85      0.99 o 
  -4   3  10       32.54       32.37      1.28 o 
  -3   3  10       15.27       16.18      0.93 o 
  -2   3  10        5.03        4.99      0.64 o 
  -1   3  10       23.56       21.87      1.04 o 
   0   3  10       82.96       75.46      2.09 o 
   1   3  10       94.29       89.61      2.38 o 
   2   3  10       12.04       10.32      0.87 o 
   3   3  10       34.68       34.98      1.33 o 
   4   3  10       59.93       60.55      1.86 o 
   5   3  10       44.28       42.86      1.57 o 
   6   3  10        1.64        2.09      0.64 o 
   7   3  10       11.30       12.41      1.04 o 
   8   3  10       12.34       12.88      1.10 o 
  -7   4  10       24.19       26.28      1.28 o 
  -6   4  10       10.42       10.67      0.87 o 
  -5   4  10       98.58       99.13      2.61 o 
  -4   4  10       10.30       10.79      0.93 o 
  -3   4  10       14.19       14.73      0.99 o 
  -2   4  10       38.91       39.44      1.39 o 
  -1   4  10        4.75        4.52      0.64 o 
   0   4  10       14.74       15.66      0.93 o 
   1   4  10        5.03        5.10      0.64 o 
   2   4  10       91.75       95.41      2.49 o 
   3   4  10       91.92       93.33      2.49 o 
   4   4  10        1.74        2.15      0.64 o 
  -3   5  10       34.31       34.11      1.39 o 
  -3   6  10       13.00       11.54      1.04 o 
  -2   6  10       11.22       10.32      0.93 o 
  -1   6  10        6.46        6.03      0.81 o 
  -3   7  10       83.52       84.05      2.49 o 
  -2   7  10      121.16      122.50      3.31 o 
  -1   7  10        3.81        5.22      0.81 o 
   0   7  10       76.44       74.36      2.44 o 
   1   7  10       18.95       22.33      1.33 o 
   2   7  10       24.83       23.78      1.39 o 
  -3   8  10       52.86       58.64      2.03 o 
  -2   8  10       15.91       16.99      1.22 o 
  -1   8  10       23.26       24.59      1.39 o 
   0   8  10       22.06       24.25      1.39 o 
   1   8  10       11.52       11.17      0.76 o 
   2   8  10        7.25        7.85      0.69 o 
   3   8  10       17.78       16.76      1.28 o 
   4   8  10        2.52        2.44      0.87 o 
   5   8  10       12.51       12.93      1.22 o 
   6   8  10       34.54       36.89      1.74 o 
  -4   9  10        4.51        4.52      0.99 o 
  -3   9  10       14.89       16.26      1.71 o 
  -2   9  10        0.97        2.01      0.59 o 
  -1   9  10        6.84        8.03      0.74 o 
   0   9  10        9.76        9.97      0.76 o 
   1   9  10        0.17        0.03      0.53 o 
   2   9  10       20.38       21.64      1.45 o 
   3   9  10       11.35       13.69      1.28 o 
  -5  -8  11        2.47        2.61      0.81 o 
  -4  -8  11        1.78        1.74      0.81 o 
  -3  -8  11        2.15        2.67      0.81 o 
  -2  -8  11       30.10       34.74      1.62 o 
  -1  -8  11        9.84        9.98      1.04 o 
   0  -8  11        2.08        1.74      0.81 o 
   1  -8  11       34.41       38.75      1.68 o 
   2  -8  11        9.72       11.02      1.04 o 
   3  -8  11        4.92        6.15      0.93 o 
  -6  -7  11       13.27       11.66      1.10 o 
  -5  -7  11       42.44       42.52      1.74 o 
  -4  -7  11       41.36       38.51      1.68 o 
  -3  -7  11       74.39       74.59      2.38 o 
  -2  -7  11       19.99       15.95      1.22 o 
  -1  -7  11       33.72       35.09      1.57 o 
   0  -7  11       16.78       18.39      1.28 o 
   1  -7  11       16.43       16.88      1.22 o 
   2  -7  11        1.52        1.68      0.75 o 
   3  -7  11        3.78        3.42      0.87 o 
   4  -7  11        6.47        6.21      0.99 o 
   5  -7  11        5.52        5.92      0.99 o 
  -8  -6  11        5.03        4.15      0.63 o 
  -7  -6  11        3.40        4.41      0.59 o 
  -6  -6  11       11.37       10.79      0.72 o 
  -5  -6  11        1.45        1.81      0.51 o 
  -4  -6  11       40.79       37.47      1.13 o 
  -3  -6  11       43.98       44.52      1.25 o 
  -2  -6  11       86.52       88.11      2.76 o 
  -1  -6  11      106.44      103.61      2.20 o 
   0  -6  11       22.50       23.52      1.65 o 
   1  -6  11        1.97        2.06      0.67 o 
   2  -6  11        0.12       -0.49      0.67 o 
   3  -6  11       53.98       56.97      1.51 o 
   4  -6  11       11.53       11.11      0.75 o 
   5  -6  11       33.74       36.50      1.15 o 
   6  -6  11       17.91       21.19      1.13 o 
   7  -6  11       13.11       14.04      1.16 o 
  -9  -5  11       15.08       15.00      1.36 o 
  -8  -5  11       35.36       36.22      1.17 o 
  -7  -5  11       12.21       13.55      0.78 o 
  -6  -5  11       59.58       59.31      1.43 o 
  -5  -5  11       22.90       22.22      0.90 o 
  -4  -5  11       55.50       52.90      1.29 o 
  -3  -5  11       20.28       19.57      0.84 o 
  -2  -5  11       18.71       18.18      0.82 o 
  -1  -5  11        4.85        3.76      0.51 o 
   0  -5  11        5.45        5.41      0.96 o 
   1  -5  11       55.42       53.84      1.31 o 
   2  -5  11       23.83       25.26      0.92 o 
   3  -5  11       59.17       53.33      1.33 o 
   4  -5  11       70.35       69.97      1.58 o 
   5  -5  11       45.93       42.76      3.39 o 
   6  -5  11        3.81        3.59      0.96 o 
   7  -5  11       53.64       53.93      2.93 o 
   8  -5  11        7.93        7.37      0.93 o 
 -10  -4  11       61.67       69.26      2.38 o 
  -9  -4  11       44.38       46.70      1.33 o 
  -8  -4  11        3.65        3.99      0.59 o 
  -7  -4  11       42.30       42.99      1.21 o 
  -6  -4  11       16.89       16.56      0.84 o 
  -5  -4  11        3.88        3.92      0.55 o 
  -4  -4  11       11.45       10.81      0.68 o 
  -3  -4  11       10.13        8.65      0.62 o 
  -2  -4  11       32.19       30.42      1.89 o 
  -1  -4  11       33.17       34.11      0.98 o 
   0  -4  11       28.84       26.22      0.92 o 
   1  -4  11       19.64       18.53      0.78 o 
   2  -4  11       85.58       81.28      1.70 o 
   3  -4  11        2.82        2.44      0.49 o 
   4  -4  11       43.14       43.14      1.19 o 
   5  -4  11        6.74        5.85      0.59 o 
   6  -4  11       11.86       11.48      0.74 o 
   7  -4  11        6.17        6.17      0.63 o 
   8  -4  11       10.98        8.93      0.72 o 
 -10  -3  11       36.31       38.53      1.25 o 
  -9  -3  11        1.84        1.97      0.57 o 
  -8  -3  11        9.13        9.44      0.99 o 
  -7  -3  11        7.12        5.83      0.62 o 
  -6  -3  11       30.01       29.12      0.98 o 
  -5  -3  11       15.42       17.16      0.93 o 
  -4  -3  11       56.22       56.66      1.33 o 
  -3  -3  11        7.77        7.63      0.57 o 
  -2  -3  11       26.91       26.17      0.88 o 
  -1  -3  11      129.47      121.80      2.23 o 
   0  -3  11       11.11        9.22      0.62 o 
   1  -3  11        9.71        8.94      0.62 o 
   2  -3  11       18.72       17.07      0.78 o 
   3  -3  11        3.08        2.83      0.87 o 
   4  -3  11        0.44        0.26      0.45 o 
   5  -3  11        8.60        8.04      0.73 o 
   6  -3  11        0.55        0.87      0.64 o 
   7  -3  11       29.12       28.89      1.51 o 
   8  -3  11        0.79        1.13      0.53 o 
   9  -3  11        1.10        1.31      0.57 o 
 -11  -2  11       23.42       24.30      1.51 o 
 -10  -2  11        3.28        3.39      0.62 o 
  -9  -2  11       22.85       23.50      0.98 o 
  -8  -2  11        2.26        3.06      0.78 o 
  -7  -2  11       18.71       18.11      0.99 o 
  -6  -2  11       24.77       21.68      0.86 o 
  -5  -2  11        9.72        8.08      0.96 o 
  -4  -2  11       79.75       76.71      3.77 o 
  -3  -2  11       13.08       11.59      0.72 o 
  -2  -2  11        3.24        2.74      0.45 o 
  -1  -2  11        4.67        4.39      0.49 o 
   0  -2  11        3.85        3.69      0.49 o 
   1  -2  11       51.25       50.87      1.23 o 
   2  -2  11        1.80        1.42      0.45 o 
   3  -2  11       36.88       36.69      1.07 o 
   4  -2  11       92.18       92.89      1.89 o 
   5  -2  11      145.43      148.86      2.69 o 
   6  -2  11       83.33       80.84      1.76 o 
   7  -2  11       21.92       21.99      1.74 o 
   8  -2  11       20.39       21.30      0.94 o 
   9  -2  11       18.49       18.28      0.94 o 
 -11  -1  11       44.91       48.99      1.41 o 
 -10  -1  11        5.23        6.28      0.87 o 
  -9  -1  11        4.85        4.54      0.62 o 
  -8  -1  11        5.97        5.83      0.62 o 
  -7  -1  11       17.32       16.07      0.82 o 
  -6  -1  11        1.36        1.75      0.49 o 
  -5  -1  11       10.22       11.12      0.66 o 
  -4  -1  11       17.81       17.90      0.78 o 
  -3  -1  11      160.39      155.37      3.34 o 
  -2  -1  11       82.99       82.38      1.66 o 
  -1  -1  11       24.76       24.87      2.09 o 
   0  -1  11        1.72        1.10      0.41 o 
   1  -1  11       19.39       22.14      0.80 o 
   2  -1  11        6.20        6.21      0.55 o 
   3  -1  11       35.46       35.14      1.16 o 
   4  -1  11       19.65       19.91      0.86 o 
   5  -1  11       28.64       29.25      0.96 o 
   6  -1  11       14.77       16.21      0.82 o 
   7  -1  11        5.36        5.98      0.63 o 
   8  -1  11        2.33        2.13      0.55 o 
   9  -1  11        8.68        8.43      0.90 o 
  10  -1  11        3.53        3.25      0.87 o 
 -11   0  11        6.41        7.22      0.72 o 
 -10   0  11       30.39       32.09      1.13 o 
  -9   0  11       19.88       20.96      0.92 o 
  -8   0  11       19.87       21.36      0.90 o 
  -7   0  11       16.74       18.49      0.84 o 
  -6   0  11        7.09        8.48      0.62 o 
  -5   0  11       13.02       12.52      0.72 o 
  -4   0  11       31.52       31.92      0.96 o 
  -3   0  11       33.85       33.13      0.96 o 
  -2   0  11      162.23      159.98      3.97 o 
  -1   0  11        0.92        0.70      0.75 o 
   0   0  11       12.03       12.26      0.78 o 
   1   0  11       67.97       72.94      1.94 o 
   2   0  11        0.93        0.56      0.43 o 
   3   0  11       13.29       14.12      0.74 o 
   4   0  11        0.37        0.70      0.45 o 
   5   0  11        4.01        4.31      0.67 o 
   6   0  11        9.94        8.85      0.66 o 
   7   0  11        4.06        4.16      0.59 o 
   8   0  11        8.33        8.97      0.70 o 
   9   0  11       33.44       36.45      1.17 o 
  10   0  11        5.55        5.89      0.68 o 
 -11   1  11       44.84       50.81      1.97 o 
 -10   1  11        5.22        6.38      1.13 o 
  -9   1  11        4.85        4.59      0.59 o 
  -8   1  11        6.00        6.69      0.99 o 
  -7   1  11       17.30       16.88      0.80 o 
  -6   1  11        1.36        1.64      0.45 o 
  -5   1  11       10.23        9.66      0.59 o 
  -4   1  11       17.85       17.66      0.74 o 
  -3   1  11      160.16      157.00      2.69 o 
  -2   1  11       83.07       83.81      1.62 o 
  -1   1  11       24.86       25.04      0.84 o 
   0   1  11        1.73        1.95      0.43 o 
   1   1  11       19.34       20.30      1.71 o 
   2   1  11        6.17        6.81      0.55 o 
   3   1  11       35.44       34.81      1.00 o 
   4   1  11       19.70       21.21      0.84 o 
   5   1  11       28.68       29.80      0.96 o 
   6   1  11       14.81       14.88      0.76 o 
   7   1  11        5.32        6.01      0.62 o 
   8   1  11        2.34        2.15      0.53 o 
   9   1  11        8.64        9.44      0.99 o 
  10   1  11        3.52        3.26      0.62 o 
 -11   2  11       23.38       23.96      1.45 o 
 -10   2  11        3.27        3.13      0.87 o 
  -9   2  11       22.92       24.59      1.33 o 
  -8   2  11        2.27        3.42      0.81 o 
  -7   2  11       18.76       18.56      1.16 o 
  -6   2  11       24.78       23.39      0.84 o 
  -5   2  11        9.72        8.72      0.59 o 
  -4   2  11       79.72       78.99      3.05 o 
  -3   2  11       13.07       13.55      0.68 o 
  -2   2  11        3.26        3.57      0.45 o 
  -1   2  11        4.61        5.16      0.47 o 
   0   2  11        3.83        3.45      0.43 o 
   1   2  11       51.35       51.72      1.17 o 
   2   2  11        1.80        1.31      0.41 o 
   3   2  11       36.96       37.59      1.03 o 
   4   2  11       92.11       94.13      1.83 o 
   5   2  11      145.18      146.53      2.93 o 
   6   2  11       83.36       83.76      2.81 o 
   7   2  11       21.92       23.48      0.92 o 
   8   2  11       20.51       22.51      1.33 o 
   9   2  11       18.50       20.94      1.28 o 
  10   2  11        0.33        0.23      0.75 o 
 -11   3  11        5.58        5.74      0.93 o 
 -10   3  11       36.31       39.09      1.68 o 
  -9   3  11        1.82        2.03      0.75 o 
  -8   3  11        9.09       11.14      0.99 o 
  -7   3  11        7.17        8.06      0.87 o 
  -6   3  11       30.03       30.16      1.33 o 
  -5   3  11       15.40       17.11      1.10 o 
  -4   3  11       56.27       56.67      1.80 o 
  -3   3  11        7.70        8.24      0.81 o 
  -2   3  11       26.96       27.03      1.22 o 
  -1   3  11      129.47      124.18      3.13 o 
   0   3  11       11.06        8.76      0.81 o 
   1   3  11        9.77        8.76      0.81 o 
   2   3  11       18.80       19.89      1.10 o 
   3   3  11        3.08        3.65      0.70 o 
   4   3  11        0.43        0.17      0.58 o 
   5   3  11        8.57        7.54      0.87 o 
   6   3  11        0.55        0.81      0.64 o 
   7   3  11       29.20       33.12      1.45 o 
  -6   4  11       16.86       16.36      1.10 o 
  -5   4  11        3.85        3.48      0.70 o 
  -4   4  11       11.47       11.60      0.93 o 
  -3   4  11       10.14       11.60      0.93 o 
  -2   4  11       32.17       30.86      1.28 o 
  -1   4  11       33.30       37.18      1.39 o 
   0   4  11       28.83       26.80      1.22 o 
   1   4  11       19.59       18.44      1.04 o 
   2   4  11       85.54       87.58      2.32 o 
   3   4  11        2.84        3.48      0.70 o 
  -2   6  11       86.46       89.09      2.61 o 
  -1   6  11      106.32      106.55      2.96 o 
  -2   7  11       19.96       21.00      1.28 o 
  -1   7  11       33.56       37.53      1.68 o 
   0   7  11       16.78       20.07      1.33 o 
   1   7  11       16.43       16.82      1.28 o 
   2   7  11        1.49        1.28      0.75 o 
  -2   8  11       30.14       31.50      1.57 o 
  -1   8  11        9.85       10.96      1.10 o 
   0   8  11        2.07        1.97      0.81 o 
   1   8  11       34.36       37.06      1.25 o 
   2   8  11        9.74       11.08      1.16 o 
   3   8  11        4.90        4.76      0.99 o 
   4   8  11        8.55        9.11      1.10 o 
  -3   9  11        3.68        4.41      0.99 o 
  -2   9  11        2.61        2.96      0.63 o 
  -1   9  11       32.02       33.92      1.21 o 
   0   9  11        4.65        4.20      0.66 o 
   1   9  11       19.22       20.71      1.51 o 
  -4  -7  12        7.71        8.35      0.99 o 
  -3  -7  12       25.07       25.58      1.45 o 
  -2  -7  12        9.83       11.02      1.04 o 
  -1  -7  12        7.22        6.90      0.93 o 
   0  -7  12       18.92       18.62      1.33 o 
   1  -7  12        2.35        2.26      0.81 o 
   2  -7  12        1.99        1.04      0.75 o 
   3  -7  12        5.53        6.73      0.99 o 
  -7  -6  12        3.56        3.65      0.81 o 
  -6  -6  12       12.63       12.43      0.80 o 
  -5  -6  12        2.75        3.04      0.57 o 
  -4  -6  12        1.19        1.02      1.02 o 
  -3  -6  12       21.16       21.21      0.90 o 
  -2  -6  12       93.59       95.44      1.95 o 
  -1  -6  12       35.36       35.98      1.77 o 
   0  -6  12        0.09        0.00      0.49 o 
   1  -6  12       11.76       11.04      0.93 o 
   2  -6  12       12.32       11.98      0.76 o 
   3  -6  12        3.98        3.59      0.57 o 
   4  -6  12        4.62        3.74      0.59 o 
   5  -6  12        2.24        2.12      0.55 o 
  -8  -5  12       24.04       26.86      1.51 o 
  -7  -5  12        1.92        1.31      0.57 o 
  -6  -5  12        3.15        3.03      0.78 o 
  -5  -5  12        3.27        2.74      0.55 o 
  -4  -5  12        2.05        1.46      0.51 o 
  -3  -5  12       14.04       14.61      1.22 o 
  -2  -5  12        8.13        7.07      0.63 o 
  -1  -5  12       16.01       15.03      0.80 o 
   0  -5  12       21.28       20.69      0.88 o 
   1  -5  12        9.57        8.24      0.65 o 
   2  -5  12       25.37       25.01      1.54 o 
   3  -5  12        3.53        3.00      0.55 o 
   4  -5  12       54.32       55.33      1.97 o 
   5  -5  12        4.59        3.66      1.10 o 
   6  -5  12       12.23       11.32      0.78 o 
  -8  -4  12        2.52        3.32      0.59 o 
  -7  -4  12        4.53        5.50      0.63 o 
  -6  -4  12       50.11       48.80      1.33 o 
  -5  -4  12        7.62        6.86      0.63 o 
  -4  -4  12       18.57       17.70      0.84 o 
  -3  -4  12       15.25       14.00      1.04 o 
  -2  -4  12        3.22        3.50      0.51 o 
  -1  -4  12        1.41        0.49      0.45 o 
   0  -4  12       28.86       25.30      0.92 o 
   1  -4  12       12.73       14.06      0.80 o 
   2  -4  12       11.76       10.12      0.87 o 
   3  -4  12        7.98        7.74      0.66 o 
   4  -4  12        4.52        4.82      0.62 o 
   5  -4  12        6.89        6.24      0.63 o 
   6  -4  12       10.21       11.52      2.64 o 
   7  -4  12       25.29       24.68      1.03 o 
  -9  -3  12       50.32       54.70      1.48 o 
  -8  -3  12        1.96        2.65      0.57 o 
  -7  -3  12       12.87       12.80      1.10 o 
  -6  -3  12       17.07       17.01      0.90 o 
  -5  -3  12       36.55       36.56      1.09 o 
  -4  -3  12        6.08        5.59      0.87 o 
  -3  -3  12       27.34       26.57      0.94 o 
  -2  -3  12        4.08        3.82      0.55 o 
  -1  -3  12        5.23        5.91      0.59 o 
   0  -3  12       18.69       17.64      1.04 o 
   1  -3  12        3.81        3.72      0.53 o 
   2  -3  12       20.15       20.30      1.60 o 
   3  -3  12       22.49       21.64      0.88 o 
   4  -3  12        1.10        0.89      0.51 o 
   5  -3  12        9.96        9.13      0.69 o 
   6  -3  12        1.28        0.78      0.55 o 
   7  -3  12        0.56        1.00      0.55 o 
   8  -3  12       32.12       32.80      1.15 o 
 -10  -2  12       36.93       40.20      1.80 o 
  -9  -2  12       56.58       59.82      3.13 o 
  -8  -2  12        6.35        7.25      0.68 o 
  -7  -2  12       59.96       60.04      1.91 o 
  -6  -2  12       33.13       35.63      1.11 o 
  -5  -2  12       22.05       19.95      0.86 o 
  -4  -2  12        0.13        0.38      0.47 o 
  -3  -2  12        9.07        8.46      0.67 o 
  -2  -2  12        7.34        7.89      0.62 o 
  -1  -2  12       26.72       25.50      0.90 o 
   0  -2  12       75.83       71.94      1.56 o 
   1  -2  12       70.98       72.12      1.60 o 
   2  -2  12        7.23        6.42      0.62 o 
   3  -2  12       14.78       14.66      0.82 o 
   4  -2  12       18.35       16.50      2.06 o 
   5  -2  12       44.96       43.70      1.25 o 
   6  -2  12        0.84        1.42      0.53 o 
   7  -2  12        3.86        3.91      0.70 o 
   8  -2  12        5.56        5.86      0.66 o 
 -10  -1  12       21.35       23.72      1.05 o 
  -9  -1  12        0.71        0.46      0.53 o 
  -8  -1  12        9.88       11.48      0.75 o 
  -7  -1  12       10.71       10.04      0.72 o 
  -6  -1  12        0.85        0.76      0.61 o 
  -5  -1  12        0.73        0.72      0.47 o 
  -4  -1  12       65.67       66.49      2.78 o 
  -3  -1  12       83.55       79.41      4.18 o 
  -2  -1  12      157.61      154.49      2.75 o 
  -1  -1  12       19.74       18.75      0.82 o 
   0  -1  12       18.01       17.88      0.80 o 
   1  -1  12       36.85       37.72      1.09 o 
   2  -1  12        7.94        7.49      0.64 o 
   3  -1  12        2.07        2.52      0.53 o 
   4  -1  12        3.33        3.66      0.57 o 
   5  -1  12       47.15       48.38      3.77 o 
   6  -1  12       74.18       80.86      1.76 o 
   7  -1  12       30.92       31.93      1.62 o 
   8  -1  12       12.79       13.18      1.13 o 
 -10   0  12        0.01        0.37      0.53 o 
  -9   0  12       57.63       61.41      1.52 o 
  -8   0  12        9.22       10.35      0.75 o 
  -7   0  12        2.99        2.87      0.64 o 
  -6   0  12       67.09       70.52      1.58 o 
  -5   0  12       91.54       96.48      1.91 o 
  -4   0  12       16.17       18.13      0.82 o 
  -3   0  12       10.97       11.28      0.69 o 
  -2   0  12      129.58      124.37      2.28 o 
  -1   0  12       25.44       24.93      1.80 o 
   0   0  12        1.58        1.66      0.47 o 
   1   0  12        0.03       -0.06      0.45 o 
   2   0  12       77.17       79.37      1.66 o 
   3   0  12       40.01       44.16      2.03 o 
   4   0  12        0.70        1.54      0.49 o 
   5   0  12      139.37      145.66      2.69 o 
   6   0  12       31.30       31.78      2.03 o 
   7   0  12        0.07       -0.32      0.49 o 
   8   0  12        0.48       -0.03      0.53 o 
   9   0  12        0.05        0.52      0.75 o 
 -10   1  12       21.33       23.78      1.45 o 
  -9   1  12        0.71        0.12      0.53 o 
  -8   1  12        9.90       11.27      0.72 o 
  -7   1  12       10.71       10.87      0.69 o 
  -6   1  12        0.86        0.49      0.45 o 
  -5   1  12        0.74        0.48      0.47 o 
  -4   1  12       65.64       65.31      1.74 o 
  -3   1  12       83.66       80.97      1.64 o 
  -2   1  12      157.77      159.77      3.60 o 
  -1   1  12       19.61       20.04      0.96 o 
   0   1  12       17.96       17.17      0.76 o 
   1   1  12       36.73       37.21      1.03 o 
   2   1  12        7.94        7.56      0.59 o 
   3   1  12        2.04        1.91      0.49 o 
   4   1  12        3.31        3.37      0.64 o 
   5   1  12       47.16       48.06      1.60 o 
   6   1  12       74.18       77.67      1.72 o 
   7   1  12       30.87       31.15      1.07 o 
   8   1  12       12.82       13.91      1.39 o 
   9   1  12        7.99        7.08      0.99 o 
 -10   2  12       37.04       39.38      1.80 o 
  -9   2  12       56.45       60.44      2.15 o 
  -8   2  12        6.36        7.48      0.93 o 
  -7   2  12       59.91       63.51      2.09 o 
  -6   2  12       33.05       33.12      1.51 o 
  -5   2  12       22.14       21.75      1.22 o 
  -4   2  12        0.13        0.10      0.43 o 
  -3   2  12        9.09       10.44      0.66 o 
  -2   2  12        7.34        7.88      0.57 o 
  -1   2  12       26.71       27.23      2.38 o 
   0   2  12       75.83       74.31      1.52 o 
   1   2  12       70.95       72.41      1.54 o 
   2   2  12        7.25        7.92      0.59 o 
   3   2  12       14.80       15.25      0.93 o 
   4   2  12       18.37       19.18      0.82 o 
   5   2  12       45.04       49.08      1.25 o 
   6   2  12        0.85        1.97      0.70 o 
   7   2  12        3.87        3.25      0.81 o 
   8   2  12        5.53        5.28      0.87 o 
 -10   3  12        8.04        9.63      1.04 o 
  -9   3  12       50.38       56.38      2.03 o 
  -8   3  12        1.94        2.20      0.75 o 
  -7   3  12       12.87       12.93      1.10 o 
  -6   3  12       17.09       15.60      1.10 o 
  -5   3  12       36.70       35.73      1.51 o 
  -4   3  12        6.09        6.21      0.81 o 
  -3   3  12       27.28       25.58      1.28 o 
  -2   3  12        4.06        5.57      0.75 o 
  -1   3  12        5.23        6.03      0.81 o 
   0   3  12       18.73       19.84      1.10 o 
   1   3  12        3.83        4.64      0.75 o 
   2   3  12       20.11       21.11      1.16 o 
   3   3  12       22.52       24.30      1.22 o 
   4   3  12        1.11        1.28      0.64 o 
   5   3  12        9.99        9.45      0.93 o 
   6   3  12        1.27        1.33      0.75 o 
  -4   4  12       18.63       20.42      1.16 o 
  -3   4  12       15.30       14.91      1.04 o 
  -2   4  12        3.21        3.48      0.75 o 
  -1   4  12        1.39        0.58      0.64 o 
   0   4  12       28.88       25.99      1.22 o 
  -2   6  12       93.64       96.17      2.78 o 
  -1   6  12       35.34       35.32      1.62 o 
  -2   7  12        9.80       10.90      1.10 o 
  -1   7  12        7.25        6.67      0.99 o 
   0   7  12       18.90       19.72      1.33 o 
   1   7  12        2.36        2.96      0.87 o 
   2   7  12        1.99        0.52      0.81 o 
  -1   8  12        2.61        4.58      0.93 o 
   0   8  12       18.73       18.97      1.45 o 
   1   8  12        4.49        5.34      0.99 o 
   2   8  12       12.28       13.57      1.28 o 
  -5  -6  13       26.08       27.73      1.45 o 
  -4  -6  13        0.18       -0.30      0.51 o 
  -3  -6  13       22.04       24.76      1.42 o 
  -2  -6  13        5.01        5.39      0.75 o 
  -1  -6  13       24.80       25.85      1.00 o 
   0  -6  13        2.53        2.63      0.55 o 
   1  -6  13        2.68        2.92      0.75 o 
   2  -6  13        2.56        4.36      0.63 o 
   3  -6  13       22.19       23.38      1.33 o 
  -6  -5  13        8.21        8.11      0.72 o 
  -5  -5  13        9.57       10.03      0.72 o 
  -4  -5  13       11.79       12.25      0.78 o 
  -3  -5  13        9.84        9.55      0.72 o 
  -2  -5  13       11.38       11.44      0.74 o 
  -1  -5  13       37.15       35.27      1.11 o 
   0  -5  13       23.77       22.85      0.93 o 
   1  -5  13       12.41       12.16      1.36 o 
   2  -5  13       13.13       12.59      1.02 o 
   3  -5  13       52.26       51.91      1.91 o 
   4  -5  13        8.08        9.28      1.36 o 
  -7  -4  13       11.83       10.94      0.87 o 
  -6  -4  13       49.56       53.49      1.41 o 
  -5  -4  13       26.22       26.48      1.02 o 
  -4  -4  13       17.39       17.30      0.87 o 
  -3  -4  13        4.08        3.77      0.57 o 
  -2  -4  13        2.84        2.39      0.55 o 
  -1  -4  13       14.55       14.81      0.82 o 
   0  -4  13        0.88        0.63      0.55 o 
   1  -4  13        5.11        4.79      0.59 o 
   2  -4  13       21.20       19.81      0.92 o 
   3  -4  13        4.73        4.93      0.62 o 
   4  -4  13        4.67        3.52      0.62 o 
   5  -4  13        5.59        5.74      0.66 o 
  -8  -3  13       14.88       16.32      0.92 o 
  -7  -3  13        6.91        6.47      0.68 o 
  -6  -3  13        4.64        4.87      0.62 o 
  -5  -3  13       36.78       34.47      1.13 o 
  -4  -3  13       48.28       48.55      2.61 o 
  -3  -3  13        3.92        3.74      0.55 o 
  -2  -3  13        0.92        0.90      0.96 o 
  -1  -3  13        7.88        7.75      0.65 o 
   0  -3  13        8.90        8.77      0.66 o 
   1  -3  13       14.32       12.26      0.76 o 
   2  -3  13        9.40        7.71      0.93 o 
   3  -3  13        5.06        5.24      0.63 o 
   4  -3  13        5.40        4.32      0.62 o 
   5  -3  13        0.85        0.81      0.73 o 
   6  -3  13        6.17        5.97      0.68 o 
  -8  -2  13        7.35        7.72      0.72 o 
  -7  -2  13        2.54        2.15      0.57 o 
  -6  -2  13       18.99       19.33      1.10 o 
  -5  -2  13       10.49       10.19      0.72 o 
  -4  -2  13        8.80        9.17      0.70 o 
  -3  -2  13        0.46        0.35      0.52 o 
  -2  -2  13        3.49        2.90      0.55 o 
  -1  -2  13       27.76       26.13      0.94 o 
   0  -2  13       10.96       10.15      0.68 o 
   1  -2  13       15.64       13.99      1.39 o 
   2  -2  13       25.08       24.56      1.19 o 
   3  -2  13       51.28       51.74      1.91 o 
   4  -2  13        3.98        3.93      0.59 o 
   5  -2  13        4.09        4.94      0.62 o 
   6  -2  13        6.95        6.85      0.70 o 
   7  -2  13       13.46       14.62      1.28 o 
  -9  -1  13        4.86        4.47      0.93 o 
  -8  -1  13       11.73       11.53      0.84 o 
  -7  -1  13        5.94        5.33      0.63 o 
  -6  -1  13       13.49       15.75      1.42 o 
  -5  -1  13       15.67       15.62      0.84 o 
  -4  -1  13       23.80       24.59      1.33 o 
  -3  -1  13       36.64       34.50      1.09 o 
  -2  -1  13       43.82       42.76      2.38 o 
  -1  -1  13       36.92       38.21      1.11 o 
   0  -1  13       20.32       21.37      0.90 o 
   1  -1  13       12.17       12.55      0.76 o 
   2  -1  13       66.61       70.83      1.60 o 
   3  -1  13        6.48        6.80      0.75 o 
   4  -1  13       78.68       79.85      1.80 o 
   5  -1  13       20.65       21.18      0.94 o 
   6  -1  13       67.25       67.44      1.68 o 
   7  -1  13       19.06       20.33      0.98 o 
  -9   0  13        8.66        8.79      0.72 o 
  -8   0  13        1.49        1.03      0.55 o 
  -7   0  13       45.05       48.27      1.51 o 
  -6   0  13        0.62        0.39      0.49 o 
  -5   0  13       12.36       14.90      1.36 o 
  -4   0  13       23.66       22.32      1.36 o 
  -3   0  13       82.60       80.46      2.44 o 
  -2   0  13       79.25       75.87      1.64 o 
  -1   0  13       42.70       42.83      1.17 o 
   0   0  13        0.94        0.32      0.49 o 
   1   0  13        0.42        0.25      0.47 o 
   2   0  13        2.89        3.99      0.57 o 
   3   0  13        4.94        5.74      0.62 o 
   4   0  13        0.01        0.12      0.52 o 
   5   0  13       45.57       47.06      1.29 o 
   6   0  13       24.04       24.25      0.98 o 
   7   0  13        1.31        0.91      0.55 o 
  -9   1  13        4.88        5.57      0.93 o 
  -8   1  13       11.73       10.96      1.10 o 
  -7   1  13        5.98        5.34      0.62 o 
  -6   1  13       13.56       13.83      0.82 o 
  -5   1  13       15.73       16.28      0.82 o 
  -4   1  13       23.69       25.14      1.86 o 
  -3   1  13       36.52       34.82      1.05 o 
  -2   1  13       43.86       43.22      1.17 o 
  -1   1  13       37.00       37.65      1.09 o 
   0   1  13       20.35       20.19      0.86 o 
   1   1  13       12.23       12.23      0.76 o 
   2   1  13       66.61       70.47      1.58 o 
   3   1  13        6.47        6.33      1.02 o 
   4   1  13       78.55       84.59      1.78 o 
   5   1  13       20.69       19.81      0.94 o 
   6   1  13       67.21       76.02      3.74 o 
   7   1  13       19.05       21.22      0.99 o 
  -9   2  13        5.96        6.50      0.99 o 
  -8   2  13        7.36        7.19      0.93 o 
  -7   2  13        2.54        3.13      0.81 o 
  -6   2  13       18.97       18.97      1.22 o 
  -5   2  13       10.44       11.43      0.99 o 
  -4   2  13        8.81        9.45      0.93 o 
  -3   2  13        0.46        0.75      0.70 o 
  -2   2  13        3.49        3.36      0.70 o 
  -1   2  13       27.75       25.46      1.28 o 
   0   2  13       10.89       10.03      0.93 o 
   1   2  13       15.63       12.88      1.10 o 
   2   2  13       25.04       26.33      1.33 o 
   3   2  13       51.15       50.98      1.86 o 
   4   2  13        4.00        4.12      0.81 o 
   5   2  13        4.12        4.64      0.87 o 
   6   2  13        6.95        6.55      0.93 o 
   7   2  13       13.47       14.21      1.28 o 
  -8   3  13       14.82       17.98      1.33 o 
  -7   3  13        6.93        7.02      0.93 o 
  -6   3  13        4.66        3.60      0.81 o 
  -5   3  13       36.65       34.05      1.51 o 
  -4   3  13       48.25       48.20      1.74 o 
  -3   3  13        3.94        4.93      0.81 o 
  -2   3  13        0.91        1.68      0.70 o 
  -1   3  13        7.88        8.35      0.93 o 
   0   3  13        8.90        9.98      0.93 o 
   1   3  13       14.29       14.04      1.10 o 
   2   3  13        9.33        8.82      0.93 o 
   3   3  13        5.04        5.05      0.81 o 
   4   3  13        5.39        5.57      0.87 o 
   5   3  13        0.84        0.81      0.70 o 
  -1   6  13       24.78       24.94      1.39 o 
  -1   7  13       44.99       50.87      1.97 o 
   0   7  13        6.25        6.84      0.99 o 
   1   7  13       17.98       22.10      1.45 o 
   2   7  13       10.65       11.72      1.22 o 
  -4  -5  14        6.06        6.38      0.93 o 
  -3  -5  14        9.02        7.83      0.99 o 
  -2  -5  14       45.32       44.57      1.65 o 
  -1  -5  14       93.26       97.00      2.07 o 
   0  -5  14       28.75       26.70      1.05 o 
   1  -5  14       37.76       39.67      1.74 o 
   2  -5  14        0.66        1.74      0.75 o 
  -5  -4  14        9.30        9.16      1.04 o 
  -4  -4  14        1.54        2.00      0.57 o 
  -3  -4  14       12.21       11.53      0.76 o 
  -2  -4  14       11.52       11.30      0.76 o 
  -1  -4  14       13.29       15.41      0.90 o 
   0  -4  14        7.13        7.06      0.68 o 
   1  -4  14        0.82        1.44      0.61 o 
   2  -4  14       15.43       15.64      0.88 o 
   3  -4  14        0.13       -0.52      0.52 o 
  -6  -3  14       19.75       19.22      0.94 o 
  -5  -3  14        0.35        0.12      0.55 o 
  -4  -3  14       11.25       10.76      0.78 o 
  -3  -3  14       15.07       13.87      0.84 o 
  -2  -3  14       25.05       25.58      1.16 o 
  -1  -3  14       11.89       10.41      0.74 o 
   0  -3  14        0.97        0.07      0.51 o 
   1  -3  14       28.63       29.84      1.09 o 
   2  -3  14        0.73        0.89      0.55 o 
   3  -3  14        3.58        3.28      0.62 o 
   4  -3  14        5.82        5.05      0.68 o 
  -7  -2  14        3.27        2.49      0.87 o 
  -6  -2  14        0.19       -0.23      0.53 o 
  -5  -2  14        4.13        3.78      0.62 o 
  -4  -2  14       36.47       36.57      1.25 o 
  -3  -2  14       35.09       34.71      1.68 o 
  -2  -2  14       55.20       49.92      1.33 o 
  -1  -2  14       33.83       32.42      1.65 o 
   0  -2  14       55.77       56.65      2.00 o 
   1  -2  14       13.68       13.13      0.78 o 
   2  -2  14        1.73        2.61      0.59 o 
   3  -2  14        0.13       -0.12      0.73 o 
   4  -2  14       16.78       17.26      0.94 o 
   5  -2  14        3.88        5.10      1.39 o 
  -7  -1  14        1.15        0.93      0.57 o 
  -6  -1  14       40.60       41.46      1.23 o 
  -5  -1  14        3.90        3.93      0.62 o 
  -4  -1  14       31.81       33.03      1.11 o 
  -3  -1  14        8.58        8.32      1.10 o 
  -2  -1  14        6.24        5.18      0.81 o 
  -1  -1  14        9.84        9.04      0.70 o 
   0  -1  14       32.48       32.91      1.62 o 
   1  -1  14       27.52       27.34      1.03 o 
   2  -1  14       44.29       46.36      1.31 o 
   3  -1  14        7.53        6.27      0.66 o 
   4  -1  14        5.55        5.74      0.68 o 
   5  -1  14       30.06       32.18      1.80 o 
  -8   0  14        0.56        0.70      0.81 o 
  -7   0  14       27.70       31.34      1.83 o 
  -6   0  14        2.57        2.93      0.67 o 
  -5   0  14       10.68       10.39      0.74 o 
  -4   0  14        0.77        0.63      0.51 o 
  -3   0  14        7.30        6.39      0.63 o 
  -2   0  14        1.33        1.45      0.53 o 
  -1   0  14        0.01        0.41      0.51 o 
   0   0  14        2.79        2.33      0.55 o 
   1   0  14        4.14        3.86      0.59 o 
   2   0  14        0.34       -0.47      0.47 o 
   3   0  14        1.85        2.52      0.57 o 
   4   0  14       11.22       12.34      1.60 o 
   5   0  14        0.41        0.26      0.53 o 
   6   0  14       29.46       31.67      1.57 o 
  -7   1  14        1.14        1.28      0.81 o 
  -6   1  14       40.55       40.37      1.74 o 
  -5   1  14        3.89        3.77      0.57 o 
  -4   1  14       31.81       32.64      1.28 o 
  -3   1  14        8.57        9.17      0.81 o 
  -2   1  14        6.21        6.28      0.61 o 
  -1   1  14        9.88        9.12      0.70 o 
   0   1  14       32.50       34.18      1.09 o 
   1   1  14       27.41       27.55      1.91 o 
   2   1  14       44.23       46.34      1.27 o 
   3   1  14        7.56        7.39      0.66 o 
   4   1  14        5.55        6.83      0.66 o 
   5   1  14       30.07       31.32      1.09 o 
  -7   2  14        3.26        3.07      0.81 o 
  -6   2  14        0.19       -0.70      0.70 o 
  -5   2  14        4.11        3.89      0.81 o 
  -4   2  14       36.48       38.22      1.68 o 
  -3   2  14       35.19       36.77      1.57 o 
  -2   2  14       55.15       52.78      1.91 o 
  -1   2  14       33.86       34.40      1.51 o 
   0   2  14       55.85       57.42      1.97 o 
   1   2  14       13.64       13.98      1.16 o 
   2   2  14        1.73        1.22      0.75 o 
   3   2  14        0.13        0.87      0.70 o 
   4   2  14       16.75       19.43      1.28 o 
   5   2  14        3.87        2.61      0.81 o 
  -7   3  14        6.48        7.60      0.99 o 
  -6   3  14       19.79       19.43      1.33 o 
  -5   3  14        0.35        1.04      0.75 o 
  -4   3  14       11.28       12.59      1.10 o 
  -3   3  14       15.06       16.18      1.16 o 
  -2   3  14       25.03       28.60      1.39 o 
  -1   3  14       11.94       12.76      1.10 o 
   0   3  14        0.98        0.87      0.70 o 
   1   3  14       28.63       31.03      1.45 o 
   2   3  14        0.72        0.75      0.70 o 
   3   3  14        3.59        3.31      0.81 o 
   4   3  14        5.85        5.86      0.87 o 
  -2  -3  15        9.02        9.11      0.76 o 
  -1  -3  15        3.57        4.06      0.64 o 
   0  -3  15        1.32        1.27      0.87 o 
  -4  -2  15        0.14       -0.75      0.75 o 
  -3  -2  15       20.82       20.62      0.98 o 
  -2  -2  15       22.50       22.17      1.02 o 
  -1  -2  15       38.54       38.18      3.83 o 
   0  -2  15        0.55        0.15      0.61 o 
   1  -2  15        2.02        1.67      0.59 o 
   2  -2  15        4.07        4.27      0.66 o 
  -5  -1  15        2.71        3.54      0.87 o 
  -4  -1  15        7.44        8.11      0.93 o 
  -3  -1  15        0.06       -0.41      0.51 o 
  -2  -1  15       18.31       17.47      0.90 o 
  -1  -1  15       47.14       49.11      1.37 o 
   0  -1  15        7.12        8.14      0.72 o 
   1  -1  15        7.73        8.63      0.74 o 
   2  -1  15       16.27       16.35      0.92 o 
   3  -1  15        0.94        0.70      0.81 o 
  -6   0  15        5.56        5.92      0.93 o 
  -5   0  15        0.53        0.35      0.70 o 
  -4   0  15        0.33        0.41      1.04 o 
  -3   0  15       36.95       39.43      1.21 o 
  -2   0  15        0.04       -0.10      0.99 o 
  -1   0  15        8.47        7.81      0.68 o 
   0   0  15        0.64        1.25      0.58 o 
   1   0  15        1.42        1.10      1.19 o 
   2   0  15       65.68       70.46      2.29 o 
   3   0  15        4.79        5.16      0.66 o 
   4   0  15        0.04        1.33      0.81 o 
  -5   1  15        2.73        3.77      0.87 o 
  -4   1  15        7.44        9.28      1.04 o 
  -3   1  15        0.05        0.99      0.75 o 
  -2   1  15       18.36       17.69      1.28 o 
  -1   1  15       47.09       51.74      1.97 o 
   0   1  15        7.11        7.71      1.04 o 
   1   1  15        7.72        7.77      0.99 o 
   2   1  15       16.26       18.10      1.28 o 
   3   1  15        0.95        0.81      0.81 o 
  -4   2  15        0.14        0.64      0.75 o 
  -3   2  15       20.83       22.51      1.33 o 
  -2   2  15       22.46       21.58      1.33 o 
  -1   2  15       38.60       40.20      1.68 o 
   0   2  15        0.55        1.45      0.75 o 
   1   2  15        2.01        1.74      0.75 o 
   2   2  15        4.07        3.77      0.87 o 
   3   2  15        0.46        0.52      0.75 o 
  -4   3  15        5.73        5.68      0.93 o 
  -3   3  15       11.72       13.40      1.16 o 
  -2   3  15        9.03       10.61      0.99 o 
  -1   3  15        3.60        3.48      0.81 o 
   0   3  15        1.33        1.22      0.75 o 
   1   3  15        8.15        8.93      0.99 o 
                                                 
